# Supplementary material for: SARS-CoV-2 Infection of Microglia Elicits Proinflammatory Activation and Apoptotic Cell Death
Source: Microbiol Spectr. 2022 May 5;10(3):e01091-22. doi: 10.1128/spectrum.01091-22 (PMC9241873; doi:10.1128/spectrum.01091-22)
Supplement: SUPPLEMENTAL FILE 2 — Supplemental material. Download spectrum.01091-22-s002.xlsx, XLSX file, 0.9 MB [file spectrum.01091-22-s002.xlsx]

## Sheet: 060_EXPRESSION_FPKM
Gene_ID	Symbol	Description	M-1	M-2	S3-1	S3-2	S6-1	S6-2
ENSG00000000003	TSPAN6	tetraspanin 6 [Source:HGNC Symbol;Acc:HGNC:11858]	8.66106	9.36407	8.2349	8.15727	14.8034	15.7998
ENSG00000000005	TNMD	tenomodulin [Source:HGNC Symbol;Acc:HGNC:17757]	0	0	0	0	0	0
ENSG00000000419	DPM1	dolichyl-phosphate mannosyltransferase subunit 1, catalytic [Source:HGNC Symbol;Acc:HGNC:3005]	50.4012	48.2145	44.051	47.2891	63.3124	61.296
ENSG00000000457	SCYL3	SCY1 like pseudokinase 3 [Source:HGNC Symbol;Acc:HGNC:19285]	1.80004	2.44174	2.11325	2.39668	3.24619	3.76407
ENSG00000000460	C1orf112	chromosome 1 open reading frame 112 [Source:HGNC Symbol;Acc:HGNC:25565]	5.17388	5.18471	4.81562	4.98647	4.22875	4.84626
ENSG00000000938	FGR	FGR proto-oncogene, Src family tyrosine kinase [Source:HGNC Symbol;Acc:HGNC:3697]	0.02152	0.02104	0.01807	0.04223	0.28177	0.2145
ENSG00000000971	CFH	complement factor H [Source:HGNC Symbol;Acc:HGNC:4883]	0.31515	0.32206	0.28873	0.25297	0.24112	0.28553
ENSG00000001036	FUCA2	alpha-L-fucosidase 2 [Source:HGNC Symbol;Acc:HGNC:4008]	21.5365	20.1906	19.4452	20.6853	23.7436	25.6732
ENSG00000001084	GCLC	glutamate-cysteine ligase catalytic subunit [Source:HGNC Symbol;Acc:HGNC:4311]	8.8021	9.43927	9.92312	9.82714	17.0926	17.4288
ENSG00000001167	NFYA	nuclear transcription factor Y subunit alpha [Source:HGNC Symbol;Acc:HGNC:7804]	14.0439	13.3636	12.1817	11.8641	13.0767	13.59
ENSG00000001460	STPG1	sperm tail PG-rich repeat containing 1 [Source:HGNC Symbol;Acc:HGNC:28070]	2.36822	2.61165	2.2268	2.20425	2.83912	2.82417
ENSG00000001461	NIPAL3	NIPA like domain containing 3 [Source:HGNC Symbol;Acc:HGNC:25233]	11.3153	11.298	11.3747	10.697	18.8797	18.0843
ENSG00000001497	LAS1L	LAS1 like ribosome biogenesis factor [Source:HGNC Symbol;Acc:HGNC:25726]	44.1671	44.3321	46.0613	44.3129	26.2861	26.6412
ENSG00000001561	ENPP4	ectonucleotide pyrophosphatase/phosphodiesterase 4 [Source:HGNC Symbol;Acc:HGNC:3359]	4.77858	4.65898	3.60249	4.05267	6.1941	6.72947
ENSG00000001617	SEMA3F	semaphorin 3F [Source:HGNC Symbol;Acc:HGNC:10728]	11.5495	11.074	7.94175	7.67232	10.2261	9.71288
ENSG00000001626	CFTR	CF transmembrane conductance regulator [Source:HGNC Symbol;Acc:HGNC:1884]	0	0	0	0	0	0
ENSG00000001629	ANKIB1	ankyrin repeat and IBR domain containing 1 [Source:HGNC Symbol;Acc:HGNC:22215]	12.2107	13.0819	11.1792	10.9959	12.4562	12.7693
ENSG00000001630	CYP51A1	cytochrome P450 family 51 subfamily A member 1 [Source:HGNC Symbol;Acc:HGNC:2649]	1.92486	1.72324	2.41718	2.29436	2.27094	1.84886
ENSG00000001631	KRIT1	KRIT1 ankyrin repeat containing [Source:HGNC Symbol;Acc:HGNC:1573]	2.46715	2.38827	1.88173	2.08136	3.63328	3.16257
ENSG00000002016	RAD52	RAD52 homolog, DNA repair protein [Source:HGNC Symbol;Acc:HGNC:9824]	5.68877	6.29469	5.7865	5.26799	7.21564	7.44941
ENSG00000002330	BAD	BCL2 associated agonist of cell death [Source:HGNC Symbol;Acc:HGNC:936]	47.5831	41.2367	41.8551	46.5864	44.1737	41.8303
ENSG00000002549	LAP3	leucine aminopeptidase 3 [Source:HGNC Symbol;Acc:HGNC:18449]	31.4429	31.4616	42.5161	41.0383	25.3252	25.1765
ENSG00000002586	CD99	CD99 molecule (Xg blood group) [Source:HGNC Symbol;Acc:HGNC:7082]	94.7111	88.9412	90.8524	92.5242	68.8206	66.7283
ENSG00000002587	HS3ST1	heparan sulfate-glucosamine 3-sulfotransferase 1 [Source:HGNC Symbol;Acc:HGNC:5194]	0	0	0	0	0	0
ENSG00000002726	AOC1	amine oxidase copper containing 1 [Source:HGNC Symbol;Acc:HGNC:80]	0	0	0	0	0	0
ENSG00000002745	WNT16	Wnt family member 16 [Source:HGNC Symbol;Acc:HGNC:16267]	0.01802	0.01761	0.03026	0	0.01685	0
ENSG00000002746	HECW1	HECT, C2 and WW domain containing E3 ubiquitin protein ligase 1 [Source:HGNC Symbol;Acc:HGNC:22195]	0	0	0.01008	0	0.01123	0.01496
ENSG00000002822	MAD1L1	mitotic arrest deficient 1 like 1 [Source:HGNC Symbol;Acc:HGNC:6762]	0.45542	0.31532	0.39839	0.4468	0.42586	0.34277
ENSG00000002834	LASP1	LIM and SH3 protein 1 [Source:HGNC Symbol;Acc:HGNC:6513]	203.103	191.391	168.42	173.982	128.026	122.278
ENSG00000002919	SNX11	sorting nexin 11 [Source:HGNC Symbol;Acc:HGNC:14975]	9.11673	9.09404	9.60948	9.10719	9.36006	10.1931
ENSG00000002933	TMEM176A	transmembrane protein 176A [Source:HGNC Symbol;Acc:HGNC:24930]	0	0	0.03115	0	0	0
ENSG00000003056	M6PR	mannose-6-phosphate receptor, cation dependent [Source:HGNC Symbol;Acc:HGNC:6752]	59.0729	59.0328	59.4143	59.3186	80.8654	86.289
ENSG00000003096	KLHL13	kelch like family member 13 [Source:HGNC Symbol;Acc:HGNC:22931]	0.1206	0.07073	0.02026	0.02366	0.15789	0.22537
ENSG00000003137	CYP26B1	cytochrome P450 family 26 subfamily B member 1 [Source:HGNC Symbol;Acc:HGNC:20581]	0.16792	0.28137	0.21153	0.17651	0.70659	0.85916
ENSG00000003147	ICA1	islet cell autoantigen 1 [Source:HGNC Symbol;Acc:HGNC:5343]	0.47942	0.39653	0.37165	0.43417	0.48279	0.50536
ENSG00000003249	DBNDD1	dysbindin domain containing 1 [Source:HGNC Symbol;Acc:HGNC:28455]	24.6344	24.0794	21.5999	23.1589	48.797	50.6257
ENSG00000003393	ALS2	alsin Rho guanine nucleotide exchange factor ALS2 [Source:HGNC Symbol;Acc:HGNC:443]	13.8426	14.445	13.0959	12.5296	14.264	14.9672
ENSG00000003400	CASP10	caspase 10 [Source:HGNC Symbol;Acc:HGNC:1500]	0.05007	0.01958	0.01682	0.0393	0.29027	0.368
ENSG00000003402	CFLAR	CASP8 and FADD like apoptosis regulator [Source:HGNC Symbol;Acc:HGNC:1876]	2.51309	2.71086	2.88031	2.97236	1.46738	1.71537
ENSG00000003436	TFPI	tissue factor pathway inhibitor [Source:HGNC Symbol;Acc:HGNC:11760]	15.487	15.4832	14.8339	15.1651	4.68976	4.14996
ENSG00000003509	NDUFAF7	NADH:ubiquinone oxidoreductase complex assembly factor 7 [Source:HGNC Symbol;Acc:HGNC:28816]	6.88664	7.56976	5.56513	5.53253	7.0472	7.07374
ENSG00000003756	RBM5	RNA binding motif protein 5 [Source:HGNC Symbol;Acc:HGNC:9902]	26.2612	24.0281	23.9744	23.0651	30.0194	29.9445
ENSG00000003987	MTMR7	myotubularin related protein 7 [Source:HGNC Symbol;Acc:HGNC:7454]	0.1555	0.23885	0.23319	0.20704	0.56085	0.57422
ENSG00000003989	SLC7A2	solute carrier family 7 member 2 [Source:HGNC Symbol;Acc:HGNC:11060]	4.36183	4.34428	4.70333	4.7433	3.36267	3.29209
ENSG00000004059	ARF5	ADP ribosylation factor 5 [Source:HGNC Symbol;Acc:HGNC:658]	88.5442	83.1628	85.3513	80.4479	86.8602	89.8201
ENSG00000004139	SARM1	sterile alpha and TIR motif containing 1 [Source:HGNC Symbol;Acc:HGNC:17074]	3.13134	3.00142	3.07029	2.95289	5.71679	5.49363
ENSG00000004142	POLDIP2	DNA polymerase delta interacting protein 2 [Source:HGNC Symbol;Acc:HGNC:23781]	70.9985	71.1652	70.5673	69.1127	72.7513	72.241
ENSG00000004399	PLXND1	plexin D1 [Source:HGNC Symbol;Acc:HGNC:9107]	12.777	11.9026	10.5285	10.5964	20.5288	19.2311
ENSG00000004455	AK2	adenylate kinase 2 [Source:HGNC Symbol;Acc:HGNC:362]	32.4946	34.5876	37.3885	37.7464	33.2571	34.79
ENSG00000004468	CD38	CD38 molecule [Source:HGNC Symbol;Acc:HGNC:1667]	0	0.00987	0.02544	0	0.01889	0.00629
ENSG00000004478	FKBP4	FKBP prolyl isomerase 4 [Source:HGNC Symbol;Acc:HGNC:3720]	71.2089	71.0533	64.0734	63.9259	44.5868	47.6474
ENSG00000004487	KDM1A	lysine demethylase 1A [Source:HGNC Symbol;Acc:HGNC:29079]	40.5849	42.9075	38.8571	38.8061	43.5936	42.2053
ENSG00000004534	RBM6	RNA binding motif protein 6 [Source:HGNC Symbol;Acc:HGNC:9903]	16.9331	18.0035	16.3081	16.582	17.8663	18.4067
ENSG00000004660	CAMKK1	calcium/calmodulin dependent protein kinase kinase 1 [Source:HGNC Symbol;Acc:HGNC:1469]	6.45546	6.15189	6.04628	6.3333	5.71878	5.57296
ENSG00000004700	RECQL	RecQ like helicase [Source:HGNC Symbol;Acc:HGNC:9948]	26.749	27.7166	24.1691	25.7521	31.0925	29.4903
ENSG00000004766	VPS50	VPS50 subunit of EARP/GARPII complex [Source:HGNC Symbol;Acc:HGNC:25956]	4.65314	4.40191	3.91607	3.9773	4.05235	4.56523
ENSG00000004776	HSPB6	heat shock protein family B (small) member 6 [Source:HGNC Symbol;Acc:HGNC:26511]	0.11662	0.114	0.03265	0.07628	0.36351	0.21793
ENSG00000004777	ARHGAP33	Rho GTPase activating protein 33 [Source:HGNC Symbol;Acc:HGNC:23085]	5.17839	4.40025	3.60752	4.08452	5.65393	5.0124
ENSG00000004779	NDUFAB1	NADH:ubiquinone oxidoreductase subunit AB1 [Source:HGNC Symbol;Acc:HGNC:7694]	44.8279	50.5881	45.1324	47.6288	33.2229	36.6708
ENSG00000004799	PDK4	pyruvate dehydrogenase kinase 4 [Source:HGNC Symbol;Acc:HGNC:8812]	0	0.01541	0	0.01546	1.68017	1.7475
ENSG00000004809	SLC22A16	solute carrier family 22 member 16 [Source:HGNC Symbol;Acc:HGNC:20302]	0	0	0	0	0	0
ENSG00000004838	ZMYND10	zinc finger MYND-type containing 10 [Source:HGNC Symbol;Acc:HGNC:19412]	0.28794	0.21891	0.26868	0.43943	0.41884	0.59784
ENSG00000004846	ABCB5	ATP binding cassette subfamily B member 5 [Source:HGNC Symbol;Acc:HGNC:46]	0	0	0	0.01916	0.00913	0.0365
ENSG00000004848	ARX	aristaless related homeobox [Source:HGNC Symbol;Acc:HGNC:18060]	0	0	0	0	0	0.01222
ENSG00000004864	SLC25A13	solute carrier family 25 member 13 [Source:HGNC Symbol;Acc:HGNC:10983]	9.08599	8.06443	7.46612	8.18138	7.31578	7.39834
ENSG00000004866	ST7	suppression of tumorigenicity 7 [Source:HGNC Symbol;Acc:HGNC:11351]	12.2362	13.013	12.775	11.7165	12.7235	12.1094
ENSG00000004897	CDC27	cell division cycle 27 [Source:HGNC Symbol;Acc:HGNC:1728]	50.9503	54.5522	44.0631	46.9014	35.2983	35.4527
ENSG00000004939	SLC4A1	solute carrier family 4 member 1 (Diego blood group) [Source:HGNC Symbol;Acc:HGNC:11027]	0	0	0.00962	0	0	0
ENSG00000004948	CALCR	calcitonin receptor [Source:HGNC Symbol;Acc:HGNC:1440]	0.01536	0.06004	0	0	0	0
ENSG00000004961	HCCS	holocytochrome c synthase [Source:HGNC Symbol;Acc:HGNC:4837]	18.8778	18.3566	17.5647	18.352	17.2165	18.0585
ENSG00000004975	DVL2	dishevelled segment polarity protein 2 [Source:HGNC Symbol;Acc:HGNC:3086]	59.7754	62.4936	58.1724	56.2225	75.9779	70.9771
ENSG00000005001	PRSS22	serine protease 22 [Source:HGNC Symbol;Acc:HGNC:14368]	0	0	0	0	0.11513	0.05112
ENSG00000005007	UPF1	UPF1 RNA helicase and ATPase [Source:HGNC Symbol;Acc:HGNC:9962]	33.4062	30.7734	30.7647	31.7675	29.9389	29.3351
ENSG00000005020	SKAP2	src kinase associated phosphoprotein 2 [Source:HGNC Symbol;Acc:HGNC:15687]	0.17741	0.26012	0.09933	0.29009	0.29032	0.26705
ENSG00000005022	SLC25A5	solute carrier family 25 member 5 [Source:HGNC Symbol;Acc:HGNC:10991]	366.723	374.634	392.214	378.997	560.045	570.131
ENSG00000005059	MCUB	mitochondrial calcium uniporter dominant negative subunit beta [Source:HGNC Symbol;Acc:HGNC:26076]	5.57382	6.31898	5.06561	5.06883	5.73566	5.19983
ENSG00000005073	HOXA11	homeobox A11 [Source:HGNC Symbol;Acc:HGNC:5101]	0	0	0.01786	0.06259	0.01988	0.03974
ENSG00000005075	POLR2J	RNA polymerase II subunit J [Source:HGNC Symbol;Acc:HGNC:9197]	48.5961	49.9418	47.5103	46.1231	42.7087	42.4458
ENSG00000005100	DHX33	DEAH-box helicase 33 [Source:HGNC Symbol;Acc:HGNC:16718]	14.8274	15.3052	16.1549	16.8505	11.1131	10.8389
ENSG00000005102	MEOX1	mesenchyme homeobox 1 [Source:HGNC Symbol;Acc:HGNC:7013]	0	0	0	0	0.01985	0
ENSG00000005108	THSD7A	thrombospondin type 1 domain containing 7A [Source:HGNC Symbol;Acc:HGNC:22207]	0	0	0	0	0	0
ENSG00000005156	LIG3	DNA ligase 3 [Source:HGNC Symbol;Acc:HGNC:6600]	7.9494	7.29377	7.57434	7.44688	4.10297	4.22611
ENSG00000005175	RPAP3	RNA polymerase II associated protein 3 [Source:HGNC Symbol;Acc:HGNC:26151]	10.0458	10.7273	9.16145	9.20124	13.0266	13.3947
ENSG00000005187	ACSM3	acyl-CoA synthetase medium chain family member 3 [Source:HGNC Symbol;Acc:HGNC:10522]	0.08963	0.17522	0.15054	0.15388	0.52381	0.50244
ENSG00000005189	REXO5	RNA exonuclease 5 [Source:HGNC Symbol;Acc:HGNC:24661]	3.52381	3.48519	3.36203	2.92526	4.95241	4.72752
ENSG00000005194	CIAPIN1	cytokine induced apoptosis inhibitor 1 [Source:HGNC Symbol;Acc:HGNC:28050]	23.3372	22.537	22.3578	22.62	17.9885	20.1865
ENSG00000005206	SPPL2B	signal peptide peptidase like 2B [Source:HGNC Symbol;Acc:HGNC:30627]	13.1012	11.0023	13.2363	12.4912	14.5802	15.0663
ENSG00000005238	FAM214B	family with sequence similarity 214 member B [Source:HGNC Symbol;Acc:HGNC:25666]	6.36308	6.16205	8.53999	8.24958	5.4259	5.91761
ENSG00000005243	COPZ2	COPI coat complex subunit zeta 2 [Source:HGNC Symbol;Acc:HGNC:19356]	13.7233	14.2033	15.5403	14.6212	17.9425	18.3725
ENSG00000005249	PRKAR2B	protein kinase cAMP-dependent type II regulatory subunit beta [Source:HGNC Symbol;Acc:HGNC:9392]	1.90777	1.38356	1.53754	1.72073	3.22263	3.1433
ENSG00000005302	MSL3	MSL complex subunit 3 [Source:HGNC Symbol;Acc:HGNC:7370]	13.3077	11.4547	12.9689	11.7649	10.4009	9.61911
ENSG00000005339	CREBBP	CREB binding protein [Source:HGNC Symbol;Acc:HGNC:2348]	16.1905	16.813	14.33	14.594	22.2177	21.8865
ENSG00000005379	TSPOAP1	TSPO associated protein 1 [Source:HGNC Symbol;Acc:HGNC:16831]	1.01008	0.94409	0.78635	0.70163	3.06798	3.23766
ENSG00000005381	MPO	myeloperoxidase [Source:HGNC Symbol;Acc:HGNC:7218]	0.01765	0	0	0	0	0
ENSG00000005421	PON1	paraoxonase 1 [Source:HGNC Symbol;Acc:HGNC:9204]	0	0	0	0	0	0
ENSG00000005436	GCFC2	GC-rich sequence DNA-binding factor 2 [Source:HGNC Symbol;Acc:HGNC:1317]	3.11919	3.25218	3.11064	3.21317	3.34211	3.45673
ENSG00000005448	WDR54	WD repeat domain 54 [Source:HGNC Symbol;Acc:HGNC:25770]	44.5836	47.9807	47.1651	45.4876	39.7004	43.1813
ENSG00000005469	CROT	carnitine O-octanoyltransferase [Source:HGNC Symbol;Acc:HGNC:2366]	2.93468	2.75607	2.25513	2.37106	4.82479	4.83872
ENSG00000005471	ABCB4	ATP binding cassette subfamily B member 4 [Source:HGNC Symbol;Acc:HGNC:45]	0.12707	0.0552	0.07114	0.11081	0.36966	0.41333
ENSG00000005483	KMT2E	lysine methyltransferase 2E [Source:HGNC Symbol;Acc:HGNC:18541]	8.7884	9.01103	7.56421	7.52018	7.72698	7.94092
ENSG00000005486	RHBDD2	rhomboid domain containing 2 [Source:HGNC Symbol;Acc:HGNC:23082]	30.1095	27.8517	28.1662	29.2162	63.2493	66.8432
ENSG00000005513	SOX8	SRY-box transcription factor 8 [Source:HGNC Symbol;Acc:HGNC:11203]	0.01839	0.03594	0	0.03608	0.15473	0.16033
ENSG00000005700	IBTK	inhibitor of Bruton tyrosine kinase [Source:HGNC Symbol;Acc:HGNC:17853]	6.23943	6.07132	8.16754	8.23249	8.38267	8.65084
ENSG00000005801	ZNF195	zinc finger protein 195 [Source:HGNC Symbol;Acc:HGNC:12986]	5.48508	5.04817	5.38404	5.17162	8.57623	9.66177
ENSG00000005810	MYCBP2	MYC binding protein 2 [Source:HGNC Symbol;Acc:HGNC:23386]	2.34524	2.55734	2.12443	2.09035	2.87945	2.83721
ENSG00000005812	FBXL3	F-box and leucine rich repeat protein 3 [Source:HGNC Symbol;Acc:HGNC:13599]	6.66959	6.48769	5.65548	6.33691	10.6266	9.28685
ENSG00000005844	ITGAL	integrin subunit alpha L [Source:HGNC Symbol;Acc:HGNC:6148]	0	0	0.00929	0.01086	0.08278	0.06203
ENSG00000005882	PDK2	pyruvate dehydrogenase kinase 2 [Source:HGNC Symbol;Acc:HGNC:8810]	16.5848	14.9744	15.4156	14.1854	25.1322	24.6543
ENSG00000005884	ITGA3	integrin subunit alpha 3 [Source:HGNC Symbol;Acc:HGNC:6139]	192.036	189.673	208.301	209.483	93.8678	78.1024
ENSG00000005889	ZFX	zinc finger protein X-linked [Source:HGNC Symbol;Acc:HGNC:12869]	5.9151	5.74493	5.1705	5.61047	6.05395	6.80888
ENSG00000005893	LAMP2	lysosomal associated membrane protein 2 [Source:HGNC Symbol;Acc:HGNC:6501]	84.333	85.8855	81.3181	79.4585	117.73	119.139
ENSG00000005961	ITGA2B	integrin subunit alpha 2b [Source:HGNC Symbol;Acc:HGNC:6138]	3.16491	3.14145	3.1922	2.81692	12.7381	12.946
ENSG00000005981	ASB4	ankyrin repeat and SOCS box containing 4 [Source:HGNC Symbol;Acc:HGNC:16009]	0	0	0	0	0	0
ENSG00000006007	GDE1	glycerophosphodiester phosphodiesterase 1 [Source:HGNC Symbol;Acc:HGNC:29644]	25.9084	27.3476	25.0042	23.924	33.5196	33.273
ENSG00000006015	REX1BD	required for excision 1-B domain containing [Source:HGNC Symbol;Acc:HGNC:26098]	7.64417	7.0091	7.2717	6.37127	10.8802	9.98635
ENSG00000006016	CRLF1	cytokine receptor like factor 1 [Source:HGNC Symbol;Acc:HGNC:2364]	0.0978	0	0.05475	0.1919	0.39629	0.56856
ENSG00000006025	OSBPL7	oxysterol binding protein like 7 [Source:HGNC Symbol;Acc:HGNC:16387]	7.91552	6.61674	6.53035	7.11225	13.0219	13.0256
ENSG00000006042	TMEM98	transmembrane protein 98 [Source:HGNC Symbol;Acc:HGNC:24529]	5.30156	5.26104	5.37884	5.42565	11.1606	11.4573
ENSG00000006047	YBX2	Y-box binding protein 2 [Source:HGNC Symbol;Acc:HGNC:17948]	0.58335	0.57021	0.8357	0.50498	1.41185	1.28244
ENSG00000006059	KRT33A	keratin 33A [Source:HGNC Symbol;Acc:HGNC:6450]	0	0	0.03658	0	0	0.02713
ENSG00000006062	MAP3K14	mitogen-activated protein kinase kinase kinase 14 [Source:HGNC Symbol;Acc:HGNC:6853]	8.39642	8.61883	8.12249	7.61788	9.79697	9.46488
ENSG00000006071	ABCC8	ATP binding cassette subfamily C member 8 [Source:HGNC Symbol;Acc:HGNC:59]	0.01064	0.03119	0.01786	0.02087	0.18898	0.23851
ENSG00000006116	CACNG3	calcium voltage-gated channel auxiliary subunit gamma 3 [Source:HGNC Symbol;Acc:HGNC:1407]	0	0	0	0	0	0
ENSG00000006118	TMEM132A	transmembrane protein 132A [Source:HGNC Symbol;Acc:HGNC:31092]	5.61039	5.35647	7.34131	6.97628	18.3924	17.8185
ENSG00000006125	AP2B1	adaptor related protein complex 2 subunit beta 1 [Source:HGNC Symbol;Acc:HGNC:563]	71.9411	72.6174	71.0273	70.6481	70.596	70.457
ENSG00000006128	TAC1	tachykinin precursor 1 [Source:HGNC Symbol;Acc:HGNC:11517]	0	0	0	0	0	0
ENSG00000006194	ZNF263	zinc finger protein 263 [Source:HGNC Symbol;Acc:HGNC:13056]	10.4278	10.8014	10.5726	11.452	13.8099	13.7554
ENSG00000006210	CX3CL1	C-X3-C motif chemokine ligand 1 [Source:HGNC Symbol;Acc:HGNC:10647]	0.3801	0.37154	0.36274	0.33901	2.29416	2.27074
ENSG00000006282	SPATA20	spermatogenesis associated 20 [Source:HGNC Symbol;Acc:HGNC:26125]	34.4115	33.1518	34.7254	34.331	51.6421	53.4314
ENSG00000006283	CACNA1G	calcium voltage-gated channel subunit alpha1 G [Source:HGNC Symbol;Acc:HGNC:1394]	0.04619	0.0258	0.03879	0.03237	0.42572	0.37399
ENSG00000006327	TNFRSF12A	TNF receptor superfamily member 12A [Source:HGNC Symbol;Acc:HGNC:18152]	265.018	245.306	266.273	269.691	123.637	119.446
ENSG00000006377	DLX6	distal-less homeobox 6 [Source:HGNC Symbol;Acc:HGNC:2919]	0	0	0	0	0	0
ENSG00000006432	MAP3K9	mitogen-activated protein kinase kinase kinase 9 [Source:HGNC Symbol;Acc:HGNC:6861]	8.53449	8.09283	7.72433	7.77223	13.1578	13.2622
ENSG00000006451	RALA	RAS like proto-oncogene A [Source:HGNC Symbol;Acc:HGNC:9839]	10.5693	12.4213	10.7744	11.3482	12.2065	11.9491
ENSG00000006453	BAIAP2L1	BAR/IMD domain containing adaptor protein 2 like 1 [Source:HGNC Symbol;Acc:HGNC:21649]	20.5382	21.2018	19.1309	18.7746	22.9181	23.1222
ENSG00000006459	KDM7A	lysine demethylase 7A [Source:HGNC Symbol;Acc:HGNC:22224]	0.61558	0.75214	0.78061	1.00856	0.61592	0.69785
ENSG00000006468	ETV1	ETS variant transcription factor 1 [Source:HGNC Symbol;Acc:HGNC:3490]	0.98416	0.92763	0.96671	0.90519	0.37798	0.18609
ENSG00000006530	AGK	acylglycerol kinase [Source:HGNC Symbol;Acc:HGNC:21869]	14.2829	15.1233	14.3727	14.2582	10.6935	12.6092
ENSG00000006534	ALDH3B1	aldehyde dehydrogenase 3 family member B1 [Source:HGNC Symbol;Acc:HGNC:410]	16.3344	15.7493	12.5306	13.252	43.0283	47.2248
ENSG00000006555	TTC22	tetratricopeptide repeat domain 22 [Source:HGNC Symbol;Acc:HGNC:26067]	0	0	0	0	0.01561	0
ENSG00000006576	PHTF2	putative homeodomain transcription factor 2 [Source:HGNC Symbol;Acc:HGNC:13411]	24.6507	25.1027	21.3236	21.3883	19.588	19.4665
ENSG00000006606	CCL26	C-C motif chemokine ligand 26 [Source:HGNC Symbol;Acc:HGNC:10625]	2.09909	1.10482	1.55941	1.66334	4.07671	3.57046
ENSG00000006607	FARP2	FERM, ARH/RhoGEF and pleckstrin domain protein 2 [Source:HGNC Symbol;Acc:HGNC:16460]	12.4017	12.2746	10.7359	11.1531	12.6294	14.5678
ENSG00000006611	USH1C	USH1 protein network component harmonin [Source:HGNC Symbol;Acc:HGNC:12597]	0.03502	0.03423	0.02941	0.05154	0.1965	0.13089
ENSG00000006625	GGCT	gamma-glutamylcyclotransferase [Source:HGNC Symbol;Acc:HGNC:21705]	10.1946	11.2584	10.9898	11.348	8.93711	8.57864
ENSG00000006634	DBF4	DBF4 zinc finger [Source:HGNC Symbol;Acc:HGNC:17364]	10.6059	10.883	8.67206	9.17119	6.40357	6.95444
ENSG00000006638	TBXA2R	thromboxane A2 receptor [Source:HGNC Symbol;Acc:HGNC:11608]	3.79895	3.23063	2.87131	3.13073	6.14563	6.74396
ENSG00000006652	IFRD1	interferon related developmental regulator 1 [Source:HGNC Symbol;Acc:HGNC:5456]	17.0147	17.8703	24.8598	24.4429	37.1298	40.9436
ENSG00000006659	LGALS14	galectin 14 [Source:HGNC Symbol;Acc:HGNC:30054]	0	0	0	0	0	0
ENSG00000006695	COX10	cytochrome c oxidase assembly factor heme A:farnesyltransferase COX10 [Source:HGNC Symbol;Acc:HGNC:2260]	9.98817	11.2563	9.3913	9.74151	6.46469	6.29465
ENSG00000006704	GTF2IRD1	GTF2I repeat domain containing 1 [Source:HGNC Symbol;Acc:HGNC:4661]	23.7469	22.9442	24.1841	23.4991	29.0899	29.3591
ENSG00000006712	PAF1	PAF1 homolog, Paf1/RNA polymerase II complex component [Source:HGNC Symbol;Acc:HGNC:25459]	43.3412	44.5335	39.9292	40.8758	40.7695	41.7642
ENSG00000006715	VPS41	VPS41 subunit of HOPS complex [Source:HGNC Symbol;Acc:HGNC:12713]	7.88228	7.97954	6.74164	6.63926	11.7133	11.1783
ENSG00000006740	ARHGAP44	Rho GTPase activating protein 44 [Source:HGNC Symbol;Acc:HGNC:29096]	1.95391	1.84493	1.90878	1.82565	3.4056	3.44418
ENSG00000006744	ELAC2	elaC ribonuclease Z 2 [Source:HGNC Symbol;Acc:HGNC:14198]	37.6366	37.5988	36.023	37.3531	24.8809	24.9448
ENSG00000006747	SCIN	scinderin [Source:HGNC Symbol;Acc:HGNC:21695]	0.04103	0.04011	0.01477	0.03451	0.06578	0.04747
ENSG00000006756	ARSD	arylsulfatase D [Source:HGNC Symbol;Acc:HGNC:717]	3.45281	3.49364	3.50183	3.33336	5.19896	5.29773
ENSG00000006757	PNPLA4	patatin like phospholipase domain containing 4 [Source:HGNC Symbol;Acc:HGNC:24887]	4.36456	4.38244	4.07894	3.39892	6.0346	5.91325
ENSG00000006788	MYH13	myosin heavy chain 13 [Source:HGNC Symbol;Acc:HGNC:7571]	0	0	0	0	0	0
ENSG00000006831	ADIPOR2	adiponectin receptor 2 [Source:HGNC Symbol;Acc:HGNC:24041]	32.5588	35.0525	30.6075	32.3212	37.3554	37.6049
ENSG00000006837	CDKL3	cyclin dependent kinase like 3 [Source:HGNC Symbol;Acc:HGNC:15483]	0.74074	0.52432	0.47192	0.40095	0.69267	0.68414
ENSG00000007001	UPP2	uridine phosphorylase 2 [Source:HGNC Symbol;Acc:HGNC:23061]	0	0	0	0	0	0.01452
ENSG00000007038	PRSS21	serine protease 21 [Source:HGNC Symbol;Acc:HGNC:9485]	0	0	0.04369	0	0	0
ENSG00000007047	MARK4	microtubule affinity regulating kinase 4 [Source:HGNC Symbol;Acc:HGNC:13538]	11.0295	10.081	9.71596	8.97229	14.332	14.9687
ENSG00000007062	PROM1	prominin 1 [Source:HGNC Symbol;Acc:HGNC:9454]	0.02834	0	0	0.0278	0.07949	0.06177
ENSG00000007080	CCDC124	coiled-coil domain containing 124 [Source:HGNC Symbol;Acc:HGNC:25171]	56.8639	49.7985	50.8263	51.5127	32.5479	31.9011
ENSG00000007129	CEACAM21	CEA cell adhesion molecule 21 [Source:HGNC Symbol;Acc:HGNC:28834]	0	0	0	0	0	0
ENSG00000007168	PAFAH1B1	platelet activating factor acetylhydrolase 1b regulatory subunit 1 [Source:HGNC Symbol;Acc:HGNC:8574]	36.3143	37.4318	32.0061	32.2098	48.4862	49.8882
ENSG00000007171	NOS2	nitric oxide synthase 2 [Source:HGNC Symbol;Acc:HGNC:7873]	0.04048	0	0.034	0.03972	0.08833	0.12608
ENSG00000007174	DNAH9	dynein axonemal heavy chain 9 [Source:HGNC Symbol;Acc:HGNC:2953]	0	0	0	0	0	0
ENSG00000007202	KIAA0100	KIAA0100 [Source:HGNC Symbol;Acc:HGNC:28960]	57.9712	60.2726	57.7316	56.2145	50.6363	48.0457
ENSG00000007216	SLC13A2	solute carrier family 13 member 2 [Source:HGNC Symbol;Acc:HGNC:10917]	0	0	0	0	0.03718	0.02477
ENSG00000007237	GAS7	growth arrest specific 7 [Source:HGNC Symbol;Acc:HGNC:4169]	8.13088	8.22677	7.48042	7.00229	9.56803	8.96261
ENSG00000007255	TRAPPC6A	trafficking protein particle complex 6A [Source:HGNC Symbol;Acc:HGNC:23069]	4.08927	3.58365	4.38151	4.15023	14.1747	12.9992
ENSG00000007264	MATK	megakaryocyte-associated tyrosine kinase [Source:HGNC Symbol;Acc:HGNC:6906]	0.27379	0.2141	0.18394	0.34919	0.71685	0.63099
ENSG00000007306	CEACAM7	CEA cell adhesion molecule 7 [Source:HGNC Symbol;Acc:HGNC:1819]	0	0	0	0	0	0
ENSG00000007312	CD79B	CD79b molecule [Source:HGNC Symbol;Acc:HGNC:1699]	0.27156	0.39817	0.15204	0.48844	2.20078	2.53726
ENSG00000007314	SCN4A	sodium voltage-gated channel alpha subunit 4 [Source:HGNC Symbol;Acc:HGNC:10591]	0.01454	0.02843	0.04885	0.06421	0.25839	0.37142
ENSG00000007341	ST7L	suppression of tumorigenicity 7 like [Source:HGNC Symbol;Acc:HGNC:18441]	4.76193	4.49819	4.87279	4.69798	8.25714	8.59927
ENSG00000007350	TKTL1	transketolase like 1 [Source:HGNC Symbol;Acc:HGNC:11835]	0.06762	0.02203	0	0.02211	0.16862	0.19656
ENSG00000007372	PAX6	paired box 6 [Source:HGNC Symbol;Acc:HGNC:8620]	6.55037	5.81422	5.69231	5.40457	5.47847	5.41312
ENSG00000007376	RPUSD1	RNA pseudouridine synthase domain containing 1 [Source:HGNC Symbol;Acc:HGNC:14173]	23.5017	22.8181	23.2468	22.2574	16.47	16.6856
ENSG00000007384	RHBDF1	rhomboid 5 homolog 1 [Source:HGNC Symbol;Acc:HGNC:20561]	16.5033	14.9634	15.341	15.7444	18.1462	18.0662
ENSG00000007392	LUC7L	LUC7 like [Source:HGNC Symbol;Acc:HGNC:6723]	23.8953	27.0911	26.6144	25.47	29.3795	27.4613
ENSG00000007402	CACNA2D2	calcium voltage-gated channel auxiliary subunit alpha2delta 2 [Source:HGNC Symbol;Acc:HGNC:1400]	0.21368	0.12853	0.17945	0.19351	1.46015	1.44359
ENSG00000007516	BAIAP3	BAI1 associated protein 3 [Source:HGNC Symbol;Acc:HGNC:948]	0.66729	0.67598	0.43812	0.45231	4.91246	5.12377
ENSG00000007520	TSR3	TSR3 ribosome maturation factor [Source:HGNC Symbol;Acc:HGNC:14175]	40.2454	35.6249	37.8552	40.9103	30.0014	30.7362
ENSG00000007541	PIGQ	phosphatidylinositol glycan anchor biosynthesis class Q [Source:HGNC Symbol;Acc:HGNC:14135]	25.5064	22.5147	25.1214	23.1064	11.3381	11.8007
ENSG00000007545	CRAMP1	cramped chromatin regulator homolog 1 [Source:HGNC Symbol;Acc:HGNC:14122]	3.64516	3.01328	2.94759	3.33171	4.36059	4.85144
ENSG00000007866	TEAD3	TEA domain transcription factor 3 [Source:HGNC Symbol;Acc:HGNC:11716]	42.6528	43.3083	37.2403	35.9342	46.7985	46.3514
ENSG00000007908	SELE	selectin E [Source:HGNC Symbol;Acc:HGNC:10718]	0	0	0	0	0	0
ENSG00000007923	DNAJC11	DnaJ heat shock protein family (Hsp40) member C11 [Source:HGNC Symbol;Acc:HGNC:25570]	29.4686	28.6834	27.2938	27.8846	22.9799	23.7451
ENSG00000007933	FMO3	flavin containing dimethylaniline monoxygenase 3 [Source:HGNC Symbol;Acc:HGNC:3771]	0	0	0	0	0	0
ENSG00000007944	MYLIP	myosin regulatory light chain interacting protein [Source:HGNC Symbol;Acc:HGNC:21155]	3.51032	3.21453	2.17218	2.26572	8.46537	8.78059
ENSG00000007952	NOX1	NADPH oxidase 1 [Source:HGNC Symbol;Acc:HGNC:7889]	0	0	0.01874	0.0219	0	0.0139
ENSG00000007968	E2F2	E2F transcription factor 2 [Source:HGNC Symbol;Acc:HGNC:3114]	2.93831	3.09633	2.84368	2.90414	7.55847	7.13718
ENSG00000008018	PSMB1	proteasome 20S subunit beta 1 [Source:HGNC Symbol;Acc:HGNC:9537]	93.5746	94.2685	87.9452	91.0539	57.421	60.389
ENSG00000008056	SYN1	synapsin I [Source:HGNC Symbol;Acc:HGNC:11494]	0.01768	0.05185	0.04455	0.06939	0.03307	0.12115
ENSG00000008083	JARID2	jumonji and AT-rich interaction domain containing 2 [Source:HGNC Symbol;Acc:HGNC:6196]	6.59935	7.0329	7.98763	7.65248	5.45491	5.41801
ENSG00000008086	CDKL5	cyclin dependent kinase like 5 [Source:HGNC Symbol;Acc:HGNC:11411]	4.7693	5.36674	5.02375	5.72419	7.90803	8.65693
ENSG00000008118	CAMK1G	calcium/calmodulin dependent protein kinase IG [Source:HGNC Symbol;Acc:HGNC:14585]	0.02173	0	0.0365	0	0.02032	0.0406
ENSG00000008128	CDK11A	cyclin dependent kinase 11A [Source:HGNC Symbol;Acc:HGNC:1730]	5.77261	5.50714	5.56529	5.52745	7.01734	6.67355
ENSG00000008130	NADK	NAD kinase [Source:HGNC Symbol;Acc:HGNC:29831]	17.1683	16.4018	17.9538	17.1635	21.5603	20.8264
ENSG00000008196	TFAP2B	transcription factor AP-2 beta [Source:HGNC Symbol;Acc:HGNC:11743]	0.02016	0.03941	0.04232	0.03955	0.01885	0.03767
ENSG00000008197	TFAP2D	transcription factor AP-2 delta [Source:HGNC Symbol;Acc:HGNC:15581]	0	0	0	0	0	0
ENSG00000008226	DLEC1	DLEC1 cilia and flagella associated protein [Source:HGNC Symbol;Acc:HGNC:2899]	0.00823	0.02412	0.00691	0.00807	0	0.00512
ENSG00000008256	CYTH3	cytohesin 3 [Source:HGNC Symbol;Acc:HGNC:9504]	19.9951	19.5075	16.9726	15.3927	19.5263	18.5991
ENSG00000008277	ADAM22	ADAM metallopeptidase domain 22 [Source:HGNC Symbol;Acc:HGNC:201]	3.08223	2.18764	1.97843	2.44609	6.71899	6.11424
ENSG00000008282	SYPL1	synaptophysin like 1 [Source:HGNC Symbol;Acc:HGNC:11507]	27.7244	27.6215	27.6302	29.0846	34.7081	36.4828
ENSG00000008283	CYB561	cytochrome b561 [Source:HGNC Symbol;Acc:HGNC:2571]	6.53636	5.75652	7.01097	4.50791	13.3741	15.6809
ENSG00000008294	SPAG9	sperm associated antigen 9 [Source:HGNC Symbol;Acc:HGNC:14524]	21.7877	22.3024	21.1365	20.7025	28.2806	28.8638
ENSG00000008300	CELSR3	cadherin EGF LAG seven-pass G-type receptor 3 [Source:HGNC Symbol;Acc:HGNC:3230]	3.14864	3.1149	2.98373	3.2617	4.07841	4.13873
ENSG00000008311	AASS	aminoadipate-semialdehyde synthase [Source:HGNC Symbol;Acc:HGNC:17366]	5.72922	5.97159	5.46599	6.137	5.54872	5.72317
ENSG00000008323	PLEKHG6	pleckstrin homology and RhoGEF domain containing G6 [Source:HGNC Symbol;Acc:HGNC:25562]	0.40226	0.48681	0.40216	0.37585	1.75536	2.42206
ENSG00000008324	SS18L2	SS18 like 2 [Source:HGNC Symbol;Acc:HGNC:15593]	6.50502	5.35172	4.05164	6.22237	6.53904	6.78688
ENSG00000008382	MPND	MPN domain containing [Source:HGNC Symbol;Acc:HGNC:25934]	12.7182	12.1906	11.9233	13.549	15.846	15.822
ENSG00000008394	MGST1	microsomal glutathione S-transferase 1 [Source:HGNC Symbol;Acc:HGNC:7061]	17.1602	17.057	17.6731	15.0723	9.10747	9.3166
ENSG00000008405	CRY1	cryptochrome circadian regulator 1 [Source:HGNC Symbol;Acc:HGNC:2384]	22.8393	22.9191	21.7973	22.7986	19.6157	18.0136
ENSG00000008438	PGLYRP1	peptidoglycan recognition protein 1 [Source:HGNC Symbol;Acc:HGNC:8904]	0	0	0	0	0	0
ENSG00000008441	NFIX	nuclear factor I X [Source:HGNC Symbol;Acc:HGNC:7788]	25.5882	23.5996	23.5968	23.5095	35.545	33.879
ENSG00000008513	ST3GAL1	ST3 beta-galactoside alpha-2,3-sialyltransferase 1 [Source:HGNC Symbol;Acc:HGNC:10862]	3.29058	2.86527	3.14055	3.5968	3.00829	2.73625
ENSG00000008516	MMP25	matrix metallopeptidase 25 [Source:HGNC Symbol;Acc:HGNC:14246]	0.06179	0.0604	0.14271	0.12125	0.1589	0.1732
ENSG00000008517	IL32	interleukin 32 [Source:HGNC Symbol;Acc:HGNC:16830]	1.22496	0.9978	4.84353	5.40799	8.49545	10.4277
ENSG00000008710	PKD1	polycystin 1, transient receptor potential channel interacting [Source:HGNC Symbol;Acc:HGNC:9008]	10.8535	9.96166	10.7361	10.8411	9.83008	9.84071
ENSG00000008735	MAPK8IP2	mitogen-activated protein kinase 8 interacting protein 2 [Source:HGNC Symbol;Acc:HGNC:6883]	1.05547	1.19715	1.22922	1.12341	5.01863	4.98037
ENSG00000008838	MED24	mediator complex subunit 24 [Source:HGNC Symbol;Acc:HGNC:22963]	37.9746	36.4797	32.5972	33.864	37.2225	36.2489
ENSG00000008853	RHOBTB2	Rho related BTB domain containing 2 [Source:HGNC Symbol;Acc:HGNC:18756]	15.189	14.1662	11.3686	11.5813	20.2903	19.2043
ENSG00000008869	HEATR5B	HEAT repeat containing 5B [Source:HGNC Symbol;Acc:HGNC:29273]	5.78445	6.07799	5.92275	5.84354	5.86806	6.41615
ENSG00000008952	SEC62	SEC62 homolog, preprotein translocation factor [Source:HGNC Symbol;Acc:HGNC:11846]	18.1418	18.2602	16.236	17.3975	26.1053	25.775
ENSG00000008988	RPS20	ribosomal protein S20 [Source:HGNC Symbol;Acc:HGNC:10405]	268.831	275.748	266.849	276.46	422.256	428.374
ENSG00000009307	CSDE1	cold shock domain containing E1 [Source:HGNC Symbol;Acc:HGNC:29905]	172.836	174.539	163.253	166.698	150.159	153.593
ENSG00000009335	UBE3C	ubiquitin protein ligase E3C [Source:HGNC Symbol;Acc:HGNC:16803]	39.22	40.6879	36.3831	37.3564	31.3306	30.986
ENSG00000009413	REV3L	REV3 like, DNA directed polymerase zeta catalytic subunit [Source:HGNC Symbol;Acc:HGNC:9968]	1.56913	1.79026	1.70117	1.63726	2.84625	2.75237
ENSG00000009694	TENM1	teneurin transmembrane protein 1 [Source:HGNC Symbol;Acc:HGNC:8117]	0	0.0043	0.0037	0	0	0.00274
ENSG00000009709	PAX7	paired box 7 [Source:HGNC Symbol;Acc:HGNC:8621]	0	0	0	0	0	0
ENSG00000009724	MASP2	mannan binding lectin serine peptidase 2 [Source:HGNC Symbol;Acc:HGNC:6902]	0	0	0.01941	0.02268	0.02162	0.0576
ENSG00000009765	IYD	iodotyrosine deiodinase [Source:HGNC Symbol;Acc:HGNC:21071]	0	0	0	0	0	0
ENSG00000009780	FAM76A	family with sequence similarity 76 member A [Source:HGNC Symbol;Acc:HGNC:28530]	5.72968	6.76299	6.40056	5.03792	15.7702	15.6225
ENSG00000009790	TRAF3IP3	TRAF3 interacting protein 3 [Source:HGNC Symbol;Acc:HGNC:30766]	0	0	0	0	0	0
ENSG00000009830	POMT2	protein O-mannosyltransferase 2 [Source:HGNC Symbol;Acc:HGNC:19743]	5.24961	5.57508	5.21994	4.99039	4.08168	4.09643
ENSG00000009844	VTA1	vesicle trafficking 1 [Source:HGNC Symbol;Acc:HGNC:20954]	6.36489	6.47544	5.44066	5.24883	5.23059	5.31476
ENSG00000009950	MLXIPL	MLX interacting protein like [Source:HGNC Symbol;Acc:HGNC:12744]	0.6632	0.52885	0.61558	0.59929	10.7875	10.7188
ENSG00000009954	BAZ1B	bromodomain adjacent to zinc finger domain 1B [Source:HGNC Symbol;Acc:HGNC:961]	38.4532	39.6917	35.3483	35.9499	42.4929	42.9665
ENSG00000010017	RANBP9	RAN binding protein 9 [Source:HGNC Symbol;Acc:HGNC:13727]	40.8733	40.5427	38.2268	37.7797	42.6275	45.413
ENSG00000010030	ETV7	ETS variant transcription factor 7 [Source:HGNC Symbol;Acc:HGNC:18160]	1.20231	1.72828	2.43516	2.49789	6.41502	7.90751
ENSG00000010072	SPRTN	SprT-like N-terminal domain [Source:HGNC Symbol;Acc:HGNC:25356]	4.26157	4.14835	3.44575	3.57624	3.68858	4.24494
ENSG00000010165	EEF1AKNMT	eEF1A lysine and N-terminal methyltransferase [Source:HGNC Symbol;Acc:HGNC:24248]	13.1948	12.2716	13.3453	12.3169	11.1881	11.5777
ENSG00000010219	DYRK4	dual specificity tyrosine phosphorylation regulated kinase 4 [Source:HGNC Symbol;Acc:HGNC:3095]	1.68257	1.72944	1.63152	1.99108	2.96831	3.03608
ENSG00000010244	ZNF207	zinc finger protein 207 [Source:HGNC Symbol;Acc:HGNC:12998]	11.3216	12.0971	10.5766	10.0083	12.8667	12.8958
ENSG00000010256	UQCRC1	ubiquinol-cytochrome c reductase core protein 1 [Source:HGNC Symbol;Acc:HGNC:12585]	132.586	131.79	136.357	139.363	108.641	103.908
ENSG00000010270	STARD3NL	STARD3 N-terminal like [Source:HGNC Symbol;Acc:HGNC:19169]	10.4776	13.5484	11.6125	11.0204	12.2853	12.3161
ENSG00000010278	CD9	CD9 molecule [Source:HGNC Symbol;Acc:HGNC:1709]	40.0846	42.2282	38.3197	41.1039	46.5318	45.6468
ENSG00000010282	HHATL	hedgehog acyltransferase like [Source:HGNC Symbol;Acc:HGNC:13242]	0.06183	0.03022	0	0	0.75157	0.57766
ENSG00000010292	NCAPD2	non-SMC condensin I complex subunit D2 [Source:HGNC Symbol;Acc:HGNC:24305]	104.173	103.976	94.9027	94.227	64.6222	63.3268
ENSG00000010295	IFFO1	intermediate filament family orphan 1 [Source:HGNC Symbol;Acc:HGNC:24970]	12.5847	11.7921	11.4085	12.735	17.1649	16.041
ENSG00000010310	GIPR	gastric inhibitory polypeptide receptor [Source:HGNC Symbol;Acc:HGNC:4271]	0.37723	0.4693	0.3312	0.25234	1.44306	1.54868
ENSG00000010318	PHF7	PHD finger protein 7 [Source:HGNC Symbol;Acc:HGNC:18458]	2.74842	2.92125	1.92717	2.93202	5.58923	6.41565
ENSG00000010319	SEMA3G	semaphorin 3G [Source:HGNC Symbol;Acc:HGNC:30400]	0.18187	0.18889	0.09546	0.17843	0.48895	0.6514
ENSG00000010322	NISCH	nischarin [Source:HGNC Symbol;Acc:HGNC:18006]	17.6205	15.5827	15.3689	15.0158	23.4841	23.2221
ENSG00000010327	STAB1	stabilin 1 [Source:HGNC Symbol;Acc:HGNC:18628]	0.01432	0.014	0.01202	0.01405	0.15397	0.18283
ENSG00000010361	FUZ	fuzzy planar cell polarity protein [Source:HGNC Symbol;Acc:HGNC:26219]	5.38659	5.07261	5.18564	5.60689	15.6024	14.3824
ENSG00000010379	SLC6A13	solute carrier family 6 member 13 [Source:HGNC Symbol;Acc:HGNC:11046]	0.02594	0	0.06535	0.0509	0	0.06463
ENSG00000010404	IDS	iduronate 2-sulfatase [Source:HGNC Symbol;Acc:HGNC:5389]	2.46343	2.67874	2.35803	2.13767	4.69112	4.30946
ENSG00000010438	PRSS3	serine protease 3 [Source:HGNC Symbol;Acc:HGNC:9486]	0.29377	0.28715	0.44407	0.40349	2.0328	1.75665
ENSG00000010539	ZNF200	zinc finger protein 200 [Source:HGNC Symbol;Acc:HGNC:12993]	2.45808	2.56841	2.5768	2.77746	3.66183	3.87526
ENSG00000010610	CD4	CD4 molecule [Source:HGNC Symbol;Acc:HGNC:1678]	0	0	0	0	0.10444	0.11595
ENSG00000010626	LRRC23	leucine rich repeat containing 23 [Source:HGNC Symbol;Acc:HGNC:19138]	3.97762	4.0187	3.64917	3.44325	6.12618	7.95328
ENSG00000010671	BTK	Bruton tyrosine kinase [Source:HGNC Symbol;Acc:HGNC:1133]	0	0.0401	0	0	0.19181	0.16609
ENSG00000010704	HFE	homeostatic iron regulator [Source:HGNC Symbol;Acc:HGNC:4886]	2.04005	2.13053	1.83946	1.67489	1.7972	1.96626
ENSG00000010803	SCMH1	Scm polycomb group protein homolog 1 [Source:HGNC Symbol;Acc:HGNC:19003]	14.436	14.06	13.7097	13.5678	16.335	15.7818
ENSG00000010810	FYN	FYN proto-oncogene, Src family tyrosine kinase [Source:HGNC Symbol;Acc:HGNC:4037]	8.80755	9.37371	10.5759	9.17805	9.93284	10.6408
ENSG00000010818	HIVEP2	HIVEP zinc finger 2 [Source:HGNC Symbol;Acc:HGNC:4921]	1.5049	1.5816	1.43485	1.28771	1.40723	1.45893
ENSG00000010932	FMO1	flavin containing dimethylaniline monoxygenase 1 [Source:HGNC Symbol;Acc:HGNC:3769]	0	0	0	0	0	0
ENSG00000011007	ELOA	elongin A [Source:HGNC Symbol;Acc:HGNC:11620]	10.7588	11.6574	11.6801	11.5708	16.6406	17.6283
ENSG00000011009	LYPLA2	lysophospholipase 2 [Source:HGNC Symbol;Acc:HGNC:6738]	28.1872	23.9894	23.3509	22.1367	18.8595	19.0709
ENSG00000011021	CLCN6	chloride voltage-gated channel 6 [Source:HGNC Symbol;Acc:HGNC:2024]	7.50455	8.0998	7.63268	7.62156	7.77716	7.9763
ENSG00000011028	MRC2	mannose receptor C type 2 [Source:HGNC Symbol;Acc:HGNC:16875]	6.92707	7.42095	6.55908	6.36758	10.1431	11.1083
ENSG00000011052	NME1-NME2	NME1-NME2 readthrough [Source:HGNC Symbol;Acc:HGNC:33531]	2.39032	2.33647	3.3612	2.78139	2.28717	2.94316
ENSG00000011083	SLC6A7	solute carrier family 6 member 7 [Source:HGNC Symbol;Acc:HGNC:11054]	0.04697	0.06122	0.03945	0	0.24889	0.14629
ENSG00000011105	TSPAN9	tetraspanin 9 [Source:HGNC Symbol;Acc:HGNC:21640]	5.46289	5.19863	4.16865	3.95522	9.61497	10.2982
ENSG00000011114	BTBD7	BTB domain containing 7 [Source:HGNC Symbol;Acc:HGNC:18269]	6.03519	5.93207	5.73432	5.57152	6.96952	7.38866
ENSG00000011132	APBA3	amyloid beta precursor protein binding family A member 3 [Source:HGNC Symbol;Acc:HGNC:580]	8.65951	8.48992	9.02457	8.64917	10.9267	11.0639
ENSG00000011143	MKS1	MKS transition zone complex subunit 1 [Source:HGNC Symbol;Acc:HGNC:7121]	11.2883	10.3	9.785	10.2191	12.549	12.5839
ENSG00000011198	ABHD5	abhydrolase domain containing 5 [Source:HGNC Symbol;Acc:HGNC:21396]	2.71033	2.64927	2.76194	2.66955	2.29401	2.28877
ENSG00000011201	ANOS1	anosmin 1 [Source:HGNC Symbol;Acc:HGNC:6211]	0.96028	1.16888	1.14119	1.00432	0.9149	0.86336
ENSG00000011243	AKAP8L	A-kinase anchoring protein 8 like [Source:HGNC Symbol;Acc:HGNC:29857]	29.8804	28.6733	27.2954	26.5281	47.6837	44.3693
ENSG00000011258	MBTD1	mbt domain containing 1 [Source:HGNC Symbol;Acc:HGNC:19866]	2.73996	2.70926	2.81629	3.03061	3.54148	4.52697
ENSG00000011260	UTP18	UTP18 small subunit processome component [Source:HGNC Symbol;Acc:HGNC:24274]	37.1215	37.409	36.4338	37.6656	38.0505	40.5536
ENSG00000011275	RNF216	ring finger protein 216 [Source:HGNC Symbol;Acc:HGNC:21698]	21.9407	20.503	21.2772	20.308	21.5482	21.7075
ENSG00000011295	TTC19	tetratricopeptide repeat domain 19 [Source:HGNC Symbol;Acc:HGNC:26006]	14.3845	14.8789	15.5337	15.8466	15.713	18.0935
ENSG00000011304	PTBP1	polypyrimidine tract binding protein 1 [Source:HGNC Symbol;Acc:HGNC:9583]	203.569	190.33	187.89	197.354	93.796	88.1498
ENSG00000011332	DPF1	double PHD fingers 1 [Source:HGNC Symbol;Acc:HGNC:20225]	6.64243	6.83273	5.6367	5.45904	6.60157	5.65381
ENSG00000011347	SYT7	synaptotagmin 7 [Source:HGNC Symbol;Acc:HGNC:11514]	1.69169	1.18507	2.20205	1.82565	3.37472	3.72317
ENSG00000011376	LARS2	leucyl-tRNA synthetase 2, mitochondrial [Source:HGNC Symbol;Acc:HGNC:17095]	3.14591	3.30139	2.6609	2.87582	2.48753	2.65258
ENSG00000011405	PIK3C2A	phosphatidylinositol-4-phosphate 3-kinase catalytic subunit type 2 alpha [Source:HGNC Symbol;Acc:HGNC:8971]	10.5758	11.2614	10.0403	10.3486	16.7598	17.1628
ENSG00000011422	PLAUR	plasminogen activator, urokinase receptor [Source:HGNC Symbol;Acc:HGNC:9053]	50.9064	50.2462	56.5136	52.7923	10.0093	10.7505
ENSG00000011426	ANLN	anillin actin binding protein [Source:HGNC Symbol;Acc:HGNC:14082]	75.879	77.1716	58.6049	58.7306	36.8177	33.6264
ENSG00000011451	WIZ	WIZ zinc finger [Source:HGNC Symbol;Acc:HGNC:30917]	11.5366	10.9553	10.8346	11.7092	10.2568	10.1894
ENSG00000011454	RABGAP1	RAB GTPase activating protein 1 [Source:HGNC Symbol;Acc:HGNC:17155]	19.0554	20.0281	17.8572	17.8013	33.6468	33.0553
ENSG00000011465	DCN	decorin [Source:HGNC Symbol;Acc:HGNC:2705]	0	0.0081	0	0.00813	0	0
ENSG00000011478	QPCTL	glutaminyl-peptide cyclotransferase like [Source:HGNC Symbol;Acc:HGNC:25952]	10.8171	9.81629	11.686	12.3942	9.96518	9.38298
ENSG00000011485	PPP5C	protein phosphatase 5 catalytic subunit [Source:HGNC Symbol;Acc:HGNC:9322]	41.8442	43.1061	41.6473	43.0568	37.1434	35.4186
ENSG00000011523	CEP68	centrosomal protein 68 [Source:HGNC Symbol;Acc:HGNC:29076]	4.35233	4.4646	4.02468	4.24118	9.89568	9.68646
ENSG00000011566	MAP4K3	mitogen-activated protein kinase kinase kinase kinase 3 [Source:HGNC Symbol;Acc:HGNC:6865]	10.9323	11.3899	11.0061	10.1346	9.73305	10.5364
ENSG00000011590	ZBTB32	zinc finger and BTB domain containing 32 [Source:HGNC Symbol;Acc:HGNC:16763]	0	0.02723	0	0	0	0
ENSG00000011600	TYROBP	transmembrane immune signaling adaptor TYROBP [Source:HGNC Symbol;Acc:HGNC:12449]	0.09871	0	0	0	0.0923	0.06148
ENSG00000011638	TMEM159	transmembrane protein 159 [Source:HGNC Symbol;Acc:HGNC:30136]	4.53062	4.22726	6.9524	6.46528	11.5543	12.5196
ENSG00000011677	GABRA3	gamma-aminobutyric acid type A receptor subunit alpha3 [Source:HGNC Symbol;Acc:HGNC:4077]	0	0	0	0	0	0
ENSG00000012048	BRCA1	BRCA1 DNA repair associated [Source:HGNC Symbol;Acc:HGNC:1100]	15.7622	15.0713	15.1449	15.7013	25.1347	25.2476
ENSG00000012061	ERCC1	ERCC excision repair 1, endonuclease non-catalytic subunit [Source:HGNC Symbol;Acc:HGNC:3433]	66.3045	66.5472	71.8313	66.1826	59.2604	54.6609
ENSG00000012124	CD22	CD22 molecule [Source:HGNC Symbol;Acc:HGNC:1643]	0.5374	0.59307	0.72791	0.71431	1.53998	1.15538
ENSG00000012171	SEMA3B	semaphorin 3B [Source:HGNC Symbol;Acc:HGNC:10724]	12.3814	12.9496	10.3771	9.52331	37.4195	36.8641
ENSG00000012174	MBTPS2	membrane bound transcription factor peptidase, site 2 [Source:HGNC Symbol;Acc:HGNC:15455]	8.22111	7.96104	7.61162	7.41428	11.6507	12.6509
ENSG00000012211	PRICKLE3	prickle planar cell polarity protein 3 [Source:HGNC Symbol;Acc:HGNC:6645]	3.45208	3.49341	3.24011	3.80512	5.92439	6.46338
ENSG00000012223	LTF	lactotransferrin [Source:HGNC Symbol;Acc:HGNC:6720]	0	0.02039	0	0	0.09752	0.09095
ENSG00000012232	EXTL3	exostosin like glycosyltransferase 3 [Source:HGNC Symbol;Acc:HGNC:3518]	6.36532	6.34339	5.13105	4.89023	8.3731	9.35739
ENSG00000012504	NR1H4	nuclear receptor subfamily 1 group H member 4 [Source:HGNC Symbol;Acc:HGNC:7967]	0	0	0	0	0	0
ENSG00000012660	ELOVL5	ELOVL fatty acid elongase 5 [Source:HGNC Symbol;Acc:HGNC:21308]	70.8302	74.0423	66.7695	71.4959	60.0491	62.6501
ENSG00000012779	ALOX5	arachidonate 5-lipoxygenase [Source:HGNC Symbol;Acc:HGNC:435]	0.04506	0.02202	0	0.0221	0.21069	0.28069
ENSG00000012817	KDM5D	lysine demethylase 5D [Source:HGNC Symbol;Acc:HGNC:11115]	0	0	0	0	0	0
ENSG00000012822	CALCOCO1	calcium binding and coiled-coil domain 1 [Source:HGNC Symbol;Acc:HGNC:29306]	10.7181	10.8647	10.497	10.0859	23.738	21.9432
ENSG00000012963	UBR7	ubiquitin protein ligase E3 component n-recognin 7 [Source:HGNC Symbol;Acc:HGNC:20344]	24.9669	24.3251	22.0039	21.7056	30.1819	27.6223
ENSG00000012983	MAP4K5	mitogen-activated protein kinase kinase kinase kinase 5 [Source:HGNC Symbol;Acc:HGNC:6867]	22.8251	23.0499	21.6206	21.4339	22.2579	23.6685
ENSG00000013016	EHD3	EH domain containing 3 [Source:HGNC Symbol;Acc:HGNC:3244]	5.55212	5.49603	6.72725	6.50876	4.46581	4.31557
ENSG00000013275	PSMC4	proteasome 26S subunit, ATPase 4 [Source:HGNC Symbol;Acc:HGNC:9551]	61.4806	61.9301	62.3107	63.6822	39.0329	38.1138
ENSG00000013288	MAN2B2	mannosidase alpha class 2B member 2 [Source:HGNC Symbol;Acc:HGNC:29623]	13.3342	12.7202	11.9879	12.018	16.2043	15.6877
ENSG00000013293	SLC7A14	solute carrier family 7 member 14 [Source:HGNC Symbol;Acc:HGNC:29326]	0.05038	0.06018	0.08461	0.04942	0.02617	0.0523
ENSG00000013297	CLDN11	claudin 11 [Source:HGNC Symbol;Acc:HGNC:8514]	8.95177	10.2386	10.6975	10.5186	7.40862	7.65245
ENSG00000013306	SLC25A39	solute carrier family 25 member 39 [Source:HGNC Symbol;Acc:HGNC:24279]	84.5421	77.8653	89.6597	88.2604	87.246	87.2297
ENSG00000013364	MVP	major vault protein [Source:HGNC Symbol;Acc:HGNC:7531]	35.0822	33.8366	37.5281	36.6646	22.0093	21.8158
ENSG00000013374	NUB1	negative regulator of ubiquitin like proteins 1 [Source:HGNC Symbol;Acc:HGNC:17623]	20.7046	20.4974	19.6743	19.0118	33.5466	32.8415
ENSG00000013375	PGM3	phosphoglucomutase 3 [Source:HGNC Symbol;Acc:HGNC:8907]	19.1491	20.0688	20.6277	21.3293	19.4411	19.8735
ENSG00000013392	RWDD2A	RWD domain containing 2A [Source:HGNC Symbol;Acc:HGNC:21385]	1.65646	1.47195	1.39109	1.63989	2.2671	2.75767
ENSG00000013441	CLK1	CDC like kinase 1 [Source:HGNC Symbol;Acc:HGNC:2068]	12.7464	11.583	12.3041	11.021	18.7562	20.9044
ENSG00000013503	POLR3B	RNA polymerase III subunit B [Source:HGNC Symbol;Acc:HGNC:30348]	6.02434	5.87536	6.11892	6.66909	6.25504	6.41467
ENSG00000013523	ANGEL1	angel homolog 1 [Source:HGNC Symbol;Acc:HGNC:19961]	5.70032	5.06823	5.1928	4.63404	5.77204	5.96453
ENSG00000013561	RNF14	ring finger protein 14 [Source:HGNC Symbol;Acc:HGNC:10058]	8.89133	8.50667	8.80189	8.07544	9.0953	9.75069
ENSG00000013563	DNASE1L1	deoxyribonuclease 1 like 1 [Source:HGNC Symbol;Acc:HGNC:2957]	17.6231	18.2405	18.6028	19.6961	27.1186	28.3831
ENSG00000013573	DDX11	DEAD/H-box helicase 11 [Source:HGNC Symbol;Acc:HGNC:2736]	25.1325	23.0134	26.71	25.9781	30.5193	28.7363
ENSG00000013583	HEBP1	heme binding protein 1 [Source:HGNC Symbol;Acc:HGNC:17176]	39.9596	39.4423	36.0254	39.3955	46.845	47.6451
ENSG00000013588	GPRC5A	G protein-coupled receptor class C group 5 member A [Source:HGNC Symbol;Acc:HGNC:9836]	22.2386	23.0609	23.8174	25.5739	19.4245	18.5732
ENSG00000013619	MAMLD1	mastermind like domain containing 1 [Source:HGNC Symbol;Acc:HGNC:2568]	7.77252	7.0774	6.78887	6.33968	2.91208	2.73186
ENSG00000013725	CD6	CD6 molecule [Source:HGNC Symbol;Acc:HGNC:1691]	0	0	0	0.01712	0.01632	0.01087
ENSG00000013810	TACC3	transforming acidic coiled-coil containing protein 3 [Source:HGNC Symbol;Acc:HGNC:11524]	87.4765	79.9759	71.4701	71.6767	54.9688	54.2603
ENSG00000014123	UFL1	UFM1 specific ligase 1 [Source:HGNC Symbol;Acc:HGNC:23039]	3.5053	4.00395	3.93626	3.90013	3.90573	3.58043
ENSG00000014138	POLA2	DNA polymerase alpha 2, accessory subunit [Source:HGNC Symbol;Acc:HGNC:30073]	4.27594	4.07003	4.98963	5.1063	3.92355	3.85047
ENSG00000014164	ZC3H3	zinc finger CCCH-type containing 3 [Source:HGNC Symbol;Acc:HGNC:28972]	15.378	14.5396	14.6052	14.3888	11.1339	11.5139
ENSG00000014216	CAPN1	calpain 1 [Source:HGNC Symbol;Acc:HGNC:1476]	48.3514	45.3385	45.6404	47.4003	53.6058	51.4708
ENSG00000014257	ACP3	acid phosphatase 3 [Source:HGNC Symbol;Acc:HGNC:125]	0	0	0	0	0	0
ENSG00000014641	MDH1	malate dehydrogenase 1 [Source:HGNC Symbol;Acc:HGNC:6970]	90.0795	90.2734	89.2212	92.8714	85.1354	88.7999
ENSG00000014824	SLC30A9	solute carrier family 30 member 9 [Source:HGNC Symbol;Acc:HGNC:1329]	8.99593	9.19828	7.90271	7.99461	11.7958	11.5968
ENSG00000014914	MTMR11	myotubularin related protein 11 [Source:HGNC Symbol;Acc:HGNC:24307]	3.17755	2.87156	2.98737	2.84293	8.24122	8.36511
ENSG00000014919	COX15	cytochrome c oxidase assembly homolog COX15 [Source:HGNC Symbol;Acc:HGNC:2263]	6.75885	6.63968	5.98876	6.38741	8.39878	9.01033
ENSG00000015133	CCDC88C	coiled-coil domain containing 88C [Source:HGNC Symbol;Acc:HGNC:19967]	1.90219	1.79294	1.81298	1.43667	1.53169	1.39642
ENSG00000015153	YAF2	YY1 associated factor 2 [Source:HGNC Symbol;Acc:HGNC:17363]	1.96653	2.44283	2.21345	2.21068	3.28193	2.58594
ENSG00000015171	ZMYND11	zinc finger MYND-type containing 11 [Source:HGNC Symbol;Acc:HGNC:16966]	13.5818	13.6562	12.1949	11.1523	11.872	12.3805
ENSG00000015285	WAS	WASP actin nucleation promoting factor [Source:HGNC Symbol;Acc:HGNC:12731]	0.15516	0.091	0.10424	0.21311	0.14509	0.1353
ENSG00000015413	DPEP1	dipeptidase 1 [Source:HGNC Symbol;Acc:HGNC:3002]	0.03273	0	0.02749	0.16056	0.82639	0.55047
ENSG00000015475	BID	BH3 interacting domain death agonist [Source:HGNC Symbol;Acc:HGNC:1050]	22.4978	22.9026	23.7459	23.4557	11.4654	12.3557
ENSG00000015479	MATR3	matrin 3 [Source:HGNC Symbol;Acc:HGNC:6912]	1.78028	2.27646	1.90881	1.96629	1.84273	1.78541
ENSG00000015520	NPC1L1	NPC1 like intracellular cholesterol transporter 1 [Source:HGNC Symbol;Acc:HGNC:7898]	0.02249	0.01099	0.01888	0	0.1577	0.11906
ENSG00000015532	XYLT2	xylosyltransferase 2 [Source:HGNC Symbol;Acc:HGNC:15517]	19.3234	17.1479	17.0975	17.1794	21.7164	19.8688
ENSG00000015568	RGPD5	RANBP2 like and GRIP domain containing 5 [Source:HGNC Symbol;Acc:HGNC:32418]	0.07028	0.10686	0.03935	0.06129	0.18986	0.16538
ENSG00000015592	STMN4	stathmin 4 [Source:HGNC Symbol;Acc:HGNC:16078]	0	0	0	0	0	0
ENSG00000015676	NUDCD3	NudC domain containing 3 [Source:HGNC Symbol;Acc:HGNC:22208]	6.13047	5.54363	6.03804	5.27304	5.13159	5.29672
ENSG00000016082	ISL1	ISL LIM homeobox 1 [Source:HGNC Symbol;Acc:HGNC:6132]	0.02371	0.06952	0.01991	0	0.02217	0
ENSG00000016391	CHDH	choline dehydrogenase [Source:HGNC Symbol;Acc:HGNC:24288]	0	0.00721	0.01239	0.01447	0.02759	0.00919
ENSG00000016402	IL20RA	interleukin 20 receptor subunit alpha [Source:HGNC Symbol;Acc:HGNC:6003]	0.03257	0.04776	0.01368	0.04793	0.03046	0.05072
ENSG00000016490	CLCA1	chloride channel accessory 1 [Source:HGNC Symbol;Acc:HGNC:2015]	0	0	0	0	0	0
ENSG00000016602	CLCA4	chloride channel accessory 4 [Source:HGNC Symbol;Acc:HGNC:2018]	0	0	0	0	0	0
ENSG00000016864	GLT8D1	glycosyltransferase 8 domain containing 1 [Source:HGNC Symbol;Acc:HGNC:24870]	18.0798	18.6926	16.1629	16.4728	16.9063	18.4697
ENSG00000017260	ATP2C1	ATPase secretory pathway Ca2+ transporting 1 [Source:HGNC Symbol;Acc:HGNC:13211]	33.8254	36.3961	31.9489	33.512	30.073	30.4729
ENSG00000017427	IGF1	insulin like growth factor 1 [Source:HGNC Symbol;Acc:HGNC:5464]	0	0	0	0	0.06974	0
ENSG00000017483	SLC38A5	solute carrier family 38 member 5 [Source:HGNC Symbol;Acc:HGNC:18070]	0.10672	0.12518	0.34058	0.23035	0.23952	0.19943
ENSG00000017797	RALBP1	ralA binding protein 1 [Source:HGNC Symbol;Acc:HGNC:9841]	11.1594	12.0356	9.65465	10.4269	11.1381	10.6647
ENSG00000018189	RUFY3	RUN and FYVE domain containing 3 [Source:HGNC Symbol;Acc:HGNC:30285]	3.18798	2.91593	2.60199	2.3112	3.08882	2.6955
ENSG00000018236	CNTN1	contactin 1 [Source:HGNC Symbol;Acc:HGNC:2171]	0	0	0.01682	0	0.01873	0.00624
ENSG00000018280	SLC11A1	solute carrier family 11 member 1 [Source:HGNC Symbol;Acc:HGNC:10907]	0.06292	0	0.06605	0.0463	0.02942	0.07839
ENSG00000018408	WWTR1	WW domain containing transcription regulator 1 [Source:HGNC Symbol;Acc:HGNC:24042]	9.73771	9.38599	8.77467	8.91137	9.51721	9.44608
ENSG00000018510	AGPS	alkylglycerone phosphate synthase [Source:HGNC Symbol;Acc:HGNC:327]	9.6016	9.17496	8.2441	8.69921	10.7269	11.1433
ENSG00000018610	CXorf56	chromosome X open reading frame 56 [Source:HGNC Symbol;Acc:HGNC:26239]	23.0882	27.102	25.1668	23.7762	26.2196	28.2431
ENSG00000018625	ATP1A2	ATPase Na+/K+ transporting subunit alpha 2 [Source:HGNC Symbol;Acc:HGNC:800]	0.02089	0.04083	0.07893	0.04098	0.5859	0.54639
ENSG00000018699	TTC27	tetratricopeptide repeat domain 27 [Source:HGNC Symbol;Acc:HGNC:25986]	13.2458	14.2152	13.2197	13.7085	10.824	11.4455
ENSG00000018869	ZNF582	zinc finger protein 582 [Source:HGNC Symbol;Acc:HGNC:26421]	0.72352	0.62864	0.48946	0.47322	0.88329	0.85126
ENSG00000019102	VSIG2	V-set and immunoglobulin domain containing 2 [Source:HGNC Symbol;Acc:HGNC:17149]	0	0	0	0	0.04563	0
ENSG00000019144	PHLDB1	pleckstrin homology like domain family B member 1 [Source:HGNC Symbol;Acc:HGNC:23697]	33.2468	31.2152	24.4325	24.1196	28.5613	27.6098
ENSG00000019169	MARCO	macrophage receptor with collagenous structure [Source:HGNC Symbol;Acc:HGNC:6895]	0	0	0	0	0.02888	0.03847
ENSG00000019186	CYP24A1	cytochrome P450 family 24 subfamily A member 1 [Source:HGNC Symbol;Acc:HGNC:2602]	0.8484	0.52465	0.6834	0.78139	0.1781	0.25883
ENSG00000019485	PRDM11	PR/SET domain 11 [Source:HGNC Symbol;Acc:HGNC:13996]	2.80343	2.84368	2.35431	2.52205	3.92233	3.8812
ENSG00000019505	SYT13	synaptotagmin 13 [Source:HGNC Symbol;Acc:HGNC:14962]	0.02198	0	0.02768	0.04312	0.07193	0.08214
ENSG00000019549	SNAI2	snail family transcriptional repressor 2 [Source:HGNC Symbol;Acc:HGNC:11094]	6.45668	6.31122	7.93667	7.56052	3.84655	3.90824
ENSG00000019582	CD74	CD74 molecule [Source:HGNC Symbol;Acc:HGNC:1697]	0.29369	0.32296	0.36996	0.37818	1.32167	1.08619
ENSG00000019991	HGF	hepatocyte growth factor [Source:HGNC Symbol;Acc:HGNC:4893]	0	0	0	0	0	0
ENSG00000019995	ZRANB1	zinc finger RANBP2-type containing 1 [Source:HGNC Symbol;Acc:HGNC:18224]	10.5241	11.0663	9.84241	9.32763	12.5529	12.6201
ENSG00000020129	NCDN	neurochondrin [Source:HGNC Symbol;Acc:HGNC:17597]	21.2874	19.8478	21.9887	21.7128	23.422	23.3931
ENSG00000020181	ADGRA2	adhesion G protein-coupled receptor A2 [Source:HGNC Symbol;Acc:HGNC:17849]	3.28572	3.61116	3.59674	3.30373	12.5115	12.3866
ENSG00000020256	ZFP64	ZFP64 zinc finger protein [Source:HGNC Symbol;Acc:HGNC:15940]	13.089	13.0301	12.5045	12.386	13.3333	14.1318
ENSG00000020426	MNAT1	MNAT1 component of CDK activating kinase [Source:HGNC Symbol;Acc:HGNC:7181]	12.1743	12.5705	11.7899	11.4813	10.2618	11.842
ENSG00000020577	SAMD4A	sterile alpha motif domain containing 4A [Source:HGNC Symbol;Acc:HGNC:23023]	11.5463	11.7203	11.5813	11.3045	6.94832	7.09817
ENSG00000020633	RUNX3	RUNX family transcription factor 3 [Source:HGNC Symbol;Acc:HGNC:10473]	0.34001	0.39627	0.5601	0.48754	0.70927	0.80643
ENSG00000020922	MRE11	MRE11 homolog, double strand break repair nuclease [Source:HGNC Symbol;Acc:HGNC:7230]	7.79041	8.06904	6.98827	7.14647	7.93647	7.93765
ENSG00000021300	PLEKHB1	pleckstrin homology domain containing B1 [Source:HGNC Symbol;Acc:HGNC:19079]	1.17704	1.37502	0.86793	0.90128	6.63073	7.97533
ENSG00000021355	SERPINB1	serpin family B member 1 [Source:HGNC Symbol;Acc:HGNC:3311]	2.17764	1.8149	2.23303	1.75413	5.72311	6.8392
ENSG00000021461	CYP3A43	cytochrome P450 family 3 subfamily A member 43 [Source:HGNC Symbol;Acc:HGNC:17450]	0	0	0	0	0	0
ENSG00000021488	SLC7A9	solute carrier family 7 member 9 [Source:HGNC Symbol;Acc:HGNC:11067]	0	0	0.02699	0	0	0.06006
ENSG00000021574	SPAST	spastin [Source:HGNC Symbol;Acc:HGNC:11233]	3.1836	3.45881	2.23099	2.88066	2.51434	2.62615
ENSG00000021645	NRXN3	neurexin 3 [Source:HGNC Symbol;Acc:HGNC:8010]	1.26389	1.36213	0.96162	0.89024	0.56568	0.49119
ENSG00000021762	OSBPL5	oxysterol binding protein like 5 [Source:HGNC Symbol;Acc:HGNC:16392]	7.43693	7.58608	7.33383	6.71828	5.89391	5.87986
ENSG00000021776	AQR	aquarius intron-binding spliceosomal factor [Source:HGNC Symbol;Acc:HGNC:29513]	10.5268	10.9718	9.48606	9.75904	9.11919	9.2461
ENSG00000021826	CPS1	carbamoyl-phosphate synthase 1 [Source:HGNC Symbol;Acc:HGNC:2323]	0.83305	1.03724	0.91613	0.71026	1.41886	1.74199
ENSG00000021852	C8B	complement C8 beta chain [Source:HGNC Symbol;Acc:HGNC:1353]	0	0	0	0	0	0
ENSG00000022267	FHL1	four and a half LIM domains 1 [Source:HGNC Symbol;Acc:HGNC:3702]	41.8834	42.3461	41.4186	41.8263	46.7062	44.9448
ENSG00000022277	RTF2	replication termination factor 2 [Source:HGNC Symbol;Acc:HGNC:15890]	153.876	149.074	144.603	147.709	109.065	116.349
ENSG00000022355	GABRA1	gamma-aminobutyric acid type A receptor subunit alpha1 [Source:HGNC Symbol;Acc:HGNC:4075]	0	0	0	0	0	0
ENSG00000022556	NLRP2	NLR family pyrin domain containing 2 [Source:HGNC Symbol;Acc:HGNC:22948]	0.01587	0	0	0	0	0
ENSG00000022567	SLC45A4	solute carrier family 45 member 4 [Source:HGNC Symbol;Acc:HGNC:29196]	3.66381	4.09288	3.33783	2.90446	4.20605	5.43023
ENSG00000022840	RNF10	ring finger protein 10 [Source:HGNC Symbol;Acc:HGNC:10055]	53.2502	52.6114	52.7852	54.3272	60.3252	60.9107
ENSG00000022976	ZNF839	zinc finger protein 839 [Source:HGNC Symbol;Acc:HGNC:20345]	4.02823	4.03035	4.49989	4.25027	6.59189	6.95925
ENSG00000023041	ZDHHC6	zinc finger DHHC-type palmitoyltransferase 6 [Source:HGNC Symbol;Acc:HGNC:19160]	20.1393	22.4723	20.4053	20.605	21.4736	21.0975
ENSG00000023171	GRAMD1B	GRAM domain containing 1B [Source:HGNC Symbol;Acc:HGNC:29214]	2.65065	2.25471	2.54886	2.40198	3.82199	2.83576
ENSG00000023191	RNH1	ribonuclease/angiogenin inhibitor 1 [Source:HGNC Symbol;Acc:HGNC:10074]	103.585	93.4145	111.6	109.342	102.432	100.849
ENSG00000023228	NDUFS1	NADH:ubiquinone oxidoreductase core subunit S1 [Source:HGNC Symbol;Acc:HGNC:7707]	42.2337	42.3717	40.4738	41.2357	34.4238	33.8168
ENSG00000023287	RB1CC1	RB1 inducible coiled-coil 1 [Source:HGNC Symbol;Acc:HGNC:15574]	11.1272	11.9132	9.92635	10.5642	11.4287	10.8998
ENSG00000023318	ERP44	endoplasmic reticulum protein 44 [Source:HGNC Symbol;Acc:HGNC:18311]	9.43184	9.33474	11.5789	11.1642	16.094	16.3969
ENSG00000023330	ALAS1	5'-aminolevulinate synthase 1 [Source:HGNC Symbol;Acc:HGNC:396]	28.4249	29.337	28.4806	25.206	25.0512	25.6488
ENSG00000023445	BIRC3	baculoviral IAP repeat containing 3 [Source:HGNC Symbol;Acc:HGNC:591]	0.44567	0.5647	1.57331	1.53031	0.59424	0.5809
ENSG00000023516	AKAP11	A-kinase anchoring protein 11 [Source:HGNC Symbol;Acc:HGNC:369]	2.14661	2.09825	1.87963	1.84203	4.04134	3.88646
ENSG00000023572	GLRX2	glutaredoxin 2 [Source:HGNC Symbol;Acc:HGNC:16065]	13.0474	12.312	13.0643	14.2283	19.7556	19.7862
ENSG00000023608	SNAPC1	small nuclear RNA activating complex polypeptide 1 [Source:HGNC Symbol;Acc:HGNC:11134]	14.9059	15.0408	13.437	14.903	15.2894	15.6653
ENSG00000023697	DERA	deoxyribose-phosphate aldolase [Source:HGNC Symbol;Acc:HGNC:24269]	24.4425	25.1404	23.9478	23.5735	21.9199	21.8695
ENSG00000023734	STRAP	serine/threonine kinase receptor associated protein [Source:HGNC Symbol;Acc:HGNC:30796]	95.7043	94.6436	90.4441	93.8041	56.5561	58.0657
ENSG00000023839	ABCC2	ATP binding cassette subfamily C member 2 [Source:HGNC Symbol;Acc:HGNC:53]	0.31281	0.42999	0.24628	0.33567	0.7587	0.90117
ENSG00000023892	DEF6	DEF6 guanine nucleotide exchange factor [Source:HGNC Symbol;Acc:HGNC:2760]	0.42023	0.1933	0.22835	0.29102	0.7628	1.09322
ENSG00000023902	PLEKHO1	pleckstrin homology domain containing O1 [Source:HGNC Symbol;Acc:HGNC:24310]	14.7663	12.7541	11.9272	12.2217	8.51071	8.86322
ENSG00000023909	GCLM	glutamate-cysteine ligase modifier subunit [Source:HGNC Symbol;Acc:HGNC:4312]	2.28978	1.99961	1.93271	2.02978	5.84745	7.08064
ENSG00000024048	UBR2	ubiquitin protein ligase E3 component n-recognin 2 [Source:HGNC Symbol;Acc:HGNC:21289]	8.34333	8.04239	7.25542	7.24287	10.551	11.0328
ENSG00000024422	EHD2	EH domain containing 2 [Source:HGNC Symbol;Acc:HGNC:3243]	104.431	97.9642	84.5603	82.6499	61.3227	59.1394
ENSG00000024526	DEPDC1	DEP domain containing 1 [Source:HGNC Symbol;Acc:HGNC:22949]	15.5627	15.1493	10.542	11.706	8.69355	8.89317
ENSG00000024862	CCDC28A	coiled-coil domain containing 28A [Source:HGNC Symbol;Acc:HGNC:21098]	4.63855	5.08699	4.62386	4.88376	8.14604	8.69132
ENSG00000025039	RRAGD	Ras related GTP binding D [Source:HGNC Symbol;Acc:HGNC:19903]	0.27669	0.25919	0.3195	0.18097	1.12118	1.1777
ENSG00000025156	HSF2	heat shock transcription factor 2 [Source:HGNC Symbol;Acc:HGNC:5225]	6.84311	7.1591	6.20583	6.15593	11.9598	11.5209
ENSG00000025293	PHF20	PHD finger protein 20 [Source:HGNC Symbol;Acc:HGNC:16098]	23.9324	24.922	20.6821	20.3161	23.1194	24.33
ENSG00000025423	HSD17B6	hydroxysteroid 17-beta dehydrogenase 6 [Source:HGNC Symbol;Acc:HGNC:23316]	0.55103	0.47525	0.5172	0.69961	2.94006	2.94773
ENSG00000025434	NR1H3	nuclear receptor subfamily 1 group H member 3 [Source:HGNC Symbol;Acc:HGNC:7966]	3.96318	3.49807	4.57015	3.68507	8.87771	9.35857
ENSG00000025708	TYMP	thymidine phosphorylase [Source:HGNC Symbol;Acc:HGNC:3148]	1.24077	1.14351	1.10154	1.39119	1.92268	2.20815
ENSG00000025770	NCAPH2	non-SMC condensin II complex subunit H2 [Source:HGNC Symbol;Acc:HGNC:25071]	54.0265	52.059	56.3798	56.6865	76.9767	68.8808
ENSG00000025772	TOMM34	translocase of outer mitochondrial membrane 34 [Source:HGNC Symbol;Acc:HGNC:15746]	85.4653	87.7858	94.192	90.6494	85.8363	84.5558
ENSG00000025796	SEC63	SEC63 homolog, protein translocation regulator [Source:HGNC Symbol;Acc:HGNC:21082]	8.47372	8.34322	10.5854	11.2923	15.6907	15.8179
ENSG00000025800	KPNA6	karyopherin subunit alpha 6 [Source:HGNC Symbol;Acc:HGNC:6399]	14.9935	15.1234	14.5875	14.0814	15.1966	16.054
ENSG00000026025	VIM	vimentin [Source:HGNC Symbol;Acc:HGNC:12692]	886.758	911.57	967.326	992.767	672.796	682.809
ENSG00000026036	RTEL1-TNFRSF6B	RTEL1-TNFRSF6B readthrough (NMD candidate) [Source:HGNC Symbol;Acc:HGNC:44095]	2.95312	2.74858	3.52735	3.82065	2.24437	1.72952
ENSG00000026103	FAS	Fas cell surface death receptor [Source:HGNC Symbol;Acc:HGNC:11920]	1.22849	1.35092	1.18643	1.17511	3.3314	4.00777
ENSG00000026297	RNASET2	ribonuclease T2 [Source:HGNC Symbol;Acc:HGNC:21686]	0.593	0.77929	0.64186	0.69813	0.92418	0.84954
ENSG00000026508	CD44	CD44 molecule (Indian blood group) [Source:HGNC Symbol;Acc:HGNC:1681]	83.4467	86.7356	101.251	102.352	51.6655	49.6537
ENSG00000026559	KCNG1	potassium voltage-gated channel modifier subfamily G member 1 [Source:HGNC Symbol;Acc:HGNC:6248]	17.4754	18.4503	26.3686	27.574	34.3554	37.2421
ENSG00000026652	AGPAT4	1-acylglycerol-3-phosphate O-acyltransferase 4 [Source:HGNC Symbol;Acc:HGNC:20885]	0.65904	0.86126	0.6076	0.87146	0.97129	1.03965
ENSG00000026751	SLAMF7	SLAM family member 7 [Source:HGNC Symbol;Acc:HGNC:21394]	0.02097	0	0.01761	0.04114	0.03921	0.09142
ENSG00000026950	BTN3A1	butyrophilin subfamily 3 member A1 [Source:HGNC Symbol;Acc:HGNC:1138]	5.59522	5.51829	6.42926	5.63725	9.52426	8.67118
ENSG00000027001	MIPEP	mitochondrial intermediate peptidase [Source:HGNC Symbol;Acc:HGNC:7104]	5.1965	4.79983	5.04463	5.61266	4.2797	4.36524
ENSG00000027075	PRKCH	protein kinase C eta [Source:HGNC Symbol;Acc:HGNC:9403]	0.84048	0.74404	0.79906	0.93348	1.46806	1.43228
ENSG00000027644	INSRR	insulin receptor related receptor [Source:HGNC Symbol;Acc:HGNC:6093]	0	0	0	0.01071	0.01021	0.0068
ENSG00000027697	IFNGR1	interferon gamma receptor 1 [Source:HGNC Symbol;Acc:HGNC:5439]	9.52324	10.0844	9.76716	10.1216	14.6372	14.6762
ENSG00000027847	B4GALT7	beta-1,4-galactosyltransferase 7 [Source:HGNC Symbol;Acc:HGNC:930]	24.4674	24.7003	29.6986	25.5128	31.0997	31.8339
ENSG00000027869	SH2D2A	SH2 domain containing 2A [Source:HGNC Symbol;Acc:HGNC:10821]	0.03392	0.03316	0.14245	0.03328	0.53929	0.69733
ENSG00000028116	VRK2	VRK serine/threonine kinase 2 [Source:HGNC Symbol;Acc:HGNC:12719]	5.66171	5.91974	4.94955	5.03098	5.42444	4.62502
ENSG00000028137	TNFRSF1B	TNF receptor superfamily member 1B [Source:HGNC Symbol;Acc:HGNC:11917]	1.41621	1.24889	1.16348	1.48003	4.59186	4.2285
ENSG00000028203	VEZT	vezatin, adherens junctions transmembrane protein [Source:HGNC Symbol;Acc:HGNC:18258]	10.8101	11.5507	11.0863	11.6426	13.58	15.262
ENSG00000028277	POU2F2	POU class 2 homeobox 2 [Source:HGNC Symbol;Acc:HGNC:9213]	4.76203	3.82724	7.58354	7.7	5.97027	6.50364
ENSG00000028310	BRD9	bromodomain containing 9 [Source:HGNC Symbol;Acc:HGNC:25818]	27.111	27.4578	28.008	28.4993	10.2959	12.244
ENSG00000028528	SNX1	sorting nexin 1 [Source:HGNC Symbol;Acc:HGNC:11172]	36.4802	35.5103	34.1121	33.2806	43.1599	44.2719
ENSG00000028839	TBPL1	TATA-box binding protein like 1 [Source:HGNC Symbol;Acc:HGNC:11589]	2.16266	1.99503	1.87295	1.45869	2.93233	3.233
ENSG00000029153	ARNTL2	aryl hydrocarbon receptor nuclear translocator like 2 [Source:HGNC Symbol;Acc:HGNC:18984]	24.7488	29.2039	27.3375	28.1206	29.351	27.6061
ENSG00000029363	BCLAF1	BCL2 associated transcription factor 1 [Source:HGNC Symbol;Acc:HGNC:16863]	15.2683	15.5758	12.746	13.523	11.7137	11.3973
ENSG00000029364	SLC39A9	solute carrier family 39 member 9 [Source:HGNC Symbol;Acc:HGNC:20182]	15.1378	14.3138	13.5778	13.0156	20.0141	20.8684
ENSG00000029534	ANK1	ankyrin 1 [Source:HGNC Symbol;Acc:HGNC:492]	0.55565	0.62165	0.46101	0.39407	1.85923	1.94318
ENSG00000029559	IBSP	integrin binding sialoprotein [Source:HGNC Symbol;Acc:HGNC:5341]	0	0	0	0	0.10122	0
ENSG00000029639	TFB1M	transcription factor B1, mitochondrial [Source:HGNC Symbol;Acc:HGNC:17037]	2.00746	2.95326	3.09925	2.94426	2.21847	2.38715
ENSG00000029725	RABEP1	rabaptin, RAB GTPase binding effector protein 1 [Source:HGNC Symbol;Acc:HGNC:17677]	19.1909	20.9274	17.8588	18.8277	26.2085	27.1561
ENSG00000029993	HMGB3	high mobility group box 3 [Source:HGNC Symbol;Acc:HGNC:5004]	22.0584	20.8971	16.7306	16.7031	14.7399	15.7458
ENSG00000030066	NUP160	nucleoporin 160 [Source:HGNC Symbol;Acc:HGNC:18017]	24.018	24.3541	23.6102	23.6049	20.5637	20.2738
ENSG00000030110	BAK1	BCL2 antagonist/killer 1 [Source:HGNC Symbol;Acc:HGNC:949]	22.0225	19.8902	20.4932	20.4767	18.8322	20.2992
ENSG00000030304	MUSK	muscle associated receptor tyrosine kinase [Source:HGNC Symbol;Acc:HGNC:7525]	0.01369	0.03344	0.05172	0.02014	0.04479	0.08525
ENSG00000030419	IKZF2	IKAROS family zinc finger 2 [Source:HGNC Symbol;Acc:HGNC:13177]	0.54012	0.85614	0.55166	0.67311	0.98283	0.93655
ENSG00000030582	GRN	granulin precursor [Source:HGNC Symbol;Acc:HGNC:4601]	256.016	234.882	254.542	231.539	418.701	420.911
ENSG00000031003	FAM13B	family with sequence similarity 13 member B [Source:HGNC Symbol;Acc:HGNC:1335]	8.85876	8.98404	9.89905	10.2806	16.791	17.0908
ENSG00000031081	ARHGAP31	Rho GTPase activating protein 31 [Source:HGNC Symbol;Acc:HGNC:29216]	1.19525	1.21601	0.8655	0.8017	0.42768	0.45202
ENSG00000031691	CENPQ	centromere protein Q [Source:HGNC Symbol;Acc:HGNC:21347]	17.6039	17.3348	15.5229	17.2708	21.5522	22.4583
ENSG00000031698	SARS1	seryl-tRNA synthetase 1 [Source:HGNC Symbol;Acc:HGNC:10537]	208.297	213.185	230.544	224.386	197.204	198.59
ENSG00000031823	RANBP3	RAN binding protein 3 [Source:HGNC Symbol;Acc:HGNC:9850]	29.5982	28.8285	27.3775	28.7453	27.5952	28.4963
ENSG00000032219	ARID4A	AT-rich interaction domain 4A [Source:HGNC Symbol;Acc:HGNC:9885]	3.3295	3.48155	3.0562	2.94364	5.01403	5.13046
ENSG00000032389	EIPR1	EARP complex and GARP complex interacting protein 1 [Source:HGNC Symbol;Acc:HGNC:12383]	15.8095	16.5351	17.5254	15.5414	12.8616	11.9155
ENSG00000032444	PNPLA6	patatin like phospholipase domain containing 6 [Source:HGNC Symbol;Acc:HGNC:16268]	19.8434	18.8933	18.14	18.5197	19.2245	16.2612
ENSG00000032742	IFT88	intraflagellar transport 88 [Source:HGNC Symbol;Acc:HGNC:20606]	1.65256	1.63328	1.55744	1.56725	2.524	2.18451
ENSG00000033011	ALG1	ALG1 chitobiosyldiphosphodolichol beta-mannosyltransferase [Source:HGNC Symbol;Acc:HGNC:18294]	8.84816	9.10403	9.55719	9.23754	16.1395	17.3499
ENSG00000033030	ZCCHC8	zinc finger CCHC-type containing 8 [Source:HGNC Symbol;Acc:HGNC:25265]	7.25615	7.49434	7.72652	7.87594	10.3278	10.8811
ENSG00000033050	ABCF2	ATP binding cassette subfamily F member 2 [Source:HGNC Symbol;Acc:HGNC:71]	10.6191	10.1715	11.1394	10.701	7.49137	7.34852
ENSG00000033100	CHPF2	chondroitin polymerizing factor 2 [Source:HGNC Symbol;Acc:HGNC:29270]	22.9279	21.6165	21.3636	19.8765	15.0893	14.237
ENSG00000033122	LRRC7	leucine rich repeat containing 7 [Source:HGNC Symbol;Acc:HGNC:18531]	0.5059	0.47745	0.57867	0.74448	0.1305	0.16299
ENSG00000033170	FUT8	fucosyltransferase 8 [Source:HGNC Symbol;Acc:HGNC:4019]	6.87755	7.38843	6.42159	5.9929	7.30443	6.89121
ENSG00000033178	UBA6	ubiquitin like modifier activating enzyme 6 [Source:HGNC Symbol;Acc:HGNC:25581]	8.35281	8.09486	6.64494	7.39511	7.50472	7.32991
ENSG00000033327	GAB2	GRB2 associated binding protein 2 [Source:HGNC Symbol;Acc:HGNC:14458]	5.79639	5.92912	5.76489	5.01231	6.28012	6.43405
ENSG00000033627	ATP6V0A1	ATPase H+ transporting V0 subunit a1 [Source:HGNC Symbol;Acc:HGNC:865]	13.3122	13.9572	14.0788	13.0874	19.2405	19.8353
ENSG00000033800	PIAS1	protein inhibitor of activated STAT 1 [Source:HGNC Symbol;Acc:HGNC:2752]	24.0614	26.3954	20.5806	20.8903	31.3332	31.3736
ENSG00000033867	SLC4A7	solute carrier family 4 member 7 [Source:HGNC Symbol;Acc:HGNC:11033]	9.70275	9.17736	8.04519	9.17103	4.377	4.76864
ENSG00000034053	APBA2	amyloid beta precursor protein binding family A member 2 [Source:HGNC Symbol;Acc:HGNC:579]	14.9952	14.1619	15.9273	16.5624	10.6777	10.0243
ENSG00000034152	MAP2K3	mitogen-activated protein kinase kinase 3 [Source:HGNC Symbol;Acc:HGNC:6843]	54.3914	47.6577	49.0793	49.1909	25.5483	25.4801
ENSG00000034239	EFCAB1	EF-hand calcium binding domain 1 [Source:HGNC Symbol;Acc:HGNC:25678]	0	0.10547	0.02265	0.02646	0.40359	0.25204
ENSG00000034510	TMSB10	thymosin beta 10 [Source:HGNC Symbol;Acc:HGNC:11879]	1978.59	2007.79	2042.72	1972.43	699.731	705.364
ENSG00000034533	ASTE1	asteroid homolog 1 [Source:HGNC Symbol;Acc:HGNC:25021]	4.23859	4.47544	4.1306	4.13614	3.85752	4.36259
ENSG00000034677	RNF19A	ring finger protein 19A, RBR E3 ubiquitin protein ligase [Source:HGNC Symbol;Acc:HGNC:13432]	7.35341	8.50743	7.78251	7.38143	7.78318	8.00127
ENSG00000034693	PEX3	peroxisomal biogenesis factor 3 [Source:HGNC Symbol;Acc:HGNC:8858]	4.56114	4.35752	3.7091	3.88763	4.6511	4.15232
ENSG00000034713	GABARAPL2	GABA type A receptor associated protein like 2 [Source:HGNC Symbol;Acc:HGNC:13291]	40.2655	40.0989	33.2276	35.3302	50.1303	50.851
ENSG00000034971	MYOC	myocilin [Source:HGNC Symbol;Acc:HGNC:7610]	0	0	0	0	0	0.0505
ENSG00000035115	SH3YL1	SH3 and SYLF domain containing 1 [Source:HGNC Symbol;Acc:HGNC:29546]	7.35489	7.15739	5.41136	6.96028	5.96459	6.02047
ENSG00000035141	FAM136A	family with sequence similarity 136 member A [Source:HGNC Symbol;Acc:HGNC:25911]	33.7251	34.8875	34.5658	32.5055	30.831	31.5941
ENSG00000035403	VCL	vinculin [Source:HGNC Symbol;Acc:HGNC:12665]	82.0731	84.9474	71.552	70.988	57.5429	53.9581
ENSG00000035499	DEPDC1B	DEP domain containing 1B [Source:HGNC Symbol;Acc:HGNC:24902]	14.1891	13.3377	10.7167	10.4293	11.403	11.1394
ENSG00000035664	DAPK2	death associated protein kinase 2 [Source:HGNC Symbol;Acc:HGNC:2675]	0.11231	0.11664	0.10021	0.15838	0.73512	0.79134
ENSG00000035681	NSMAF	neutral sphingomyelinase activation associated factor [Source:HGNC Symbol;Acc:HGNC:8017]	21.6856	22.3491	22.9906	21.7047	18.8927	19.0973
ENSG00000035687	ADSS2	adenylosuccinate synthase 2 [Source:HGNC Symbol;Acc:HGNC:292]	21.1698	22.2996	21.2295	22.4255	12.7956	13.1863
ENSG00000035720	STAP1	signal transducing adaptor family member 1 [Source:HGNC Symbol;Acc:HGNC:24133]	0	0	0	0	0	0
ENSG00000035862	TIMP2	TIMP metallopeptidase inhibitor 2 [Source:HGNC Symbol;Acc:HGNC:11821]	250.71	241.036	215.596	207.619	245.425	239.53
ENSG00000035928	RFC1	replication factor C subunit 1 [Source:HGNC Symbol;Acc:HGNC:9969]	26.4034	26.7964	25.1	25.049	29.5995	30.3673
ENSG00000036054	TBC1D23	TBC1 domain family member 23 [Source:HGNC Symbol;Acc:HGNC:25622]	16.5034	16.4617	17.4694	17.3358	14.2695	14.8984
ENSG00000036257	CUL3	cullin 3 [Source:HGNC Symbol;Acc:HGNC:2553]	12.1477	13.541	11.0058	11.2749	13.5667	13.5738
ENSG00000036448	MYOM2	myomesin 2 [Source:HGNC Symbol;Acc:HGNC:7614]	0.41933	0.45419	0.25697	0.3002	0.51928	0.54356
ENSG00000036473	OTC	ornithine carbamoyltransferase [Source:HGNC Symbol;Acc:HGNC:8512]	0	0	0	0	0	0
ENSG00000036530	CYP46A1	cytochrome P450 family 46 subfamily A member 1 [Source:HGNC Symbol;Acc:HGNC:2641]	0.05167	0.22726	0.19525	0.15207	0.62808	0.61147
ENSG00000036549	AC118549.1	zinc finger ZZ-type containing 3 [Source:NCBI gene;Acc:26009]	10.1793	11.0056	9.93118	9.0488	8.98892	9.64862
ENSG00000036565	SLC18A1	solute carrier family 18 member A1 [Source:HGNC Symbol;Acc:HGNC:10934]	0	0	0	0.01884	0	0
ENSG00000036672	USP2	ubiquitin specific peptidase 2 [Source:HGNC Symbol;Acc:HGNC:12618]	1.07464	1.09545	1.01851	0.67777	2.26819	2.51494
ENSG00000036828	CASR	calcium sensing receptor [Source:HGNC Symbol;Acc:HGNC:1514]	0	0	0	0	0	0
ENSG00000037042	TUBG2	tubulin gamma 2 [Source:HGNC Symbol;Acc:HGNC:12419]	19.3647	19.2397	20.9431	18.9045	23.7368	24.6396
ENSG00000037241	RPL26L1	ribosomal protein L26 like 1 [Source:HGNC Symbol;Acc:HGNC:17050]	60.1984	57.3469	53.5735	51.1796	33.3314	36.6866
ENSG00000037280	FLT4	fms related receptor tyrosine kinase 4 [Source:HGNC Symbol;Acc:HGNC:3767]	10.7519	9.88193	10.7454	11.0925	15.3131	15.3035
ENSG00000037474	NSUN2	NOP2/Sun RNA methyltransferase 2 [Source:HGNC Symbol;Acc:HGNC:25994]	47.8974	51.375	49.0674	52.4572	33.9172	34.4155
ENSG00000037637	FBXO42	F-box protein 42 [Source:HGNC Symbol;Acc:HGNC:29249]	4.74868	4.8377	4.86052	5.15063	9.09404	8.91336
ENSG00000037749	MFAP3	microfibril associated protein 3 [Source:HGNC Symbol;Acc:HGNC:7034]	8.91296	9.24948	7.43561	7.97387	12.0611	12.5464
ENSG00000037757	MRI1	methylthioribose-1-phosphate isomerase 1 [Source:HGNC Symbol;Acc:HGNC:28469]	10.2154	8.7284	9.25378	9.88193	7.73211	7.45318
ENSG00000037897	METTL1	methyltransferase like 1 [Source:HGNC Symbol;Acc:HGNC:7030]	19.5228	21.1363	22.1716	22.1436	10.0137	10.6212
ENSG00000037965	HOXC8	homeobox C8 [Source:HGNC Symbol;Acc:HGNC:5129]	0.11741	0.09181	0.03944	0.06911	0.15371	0.10239
ENSG00000038002	AGA	aspartylglucosaminidase [Source:HGNC Symbol;Acc:HGNC:318]	4.06795	4.49377	3.62684	4.01831	4.5074	4.25202
ENSG00000038210	PI4K2B	phosphatidylinositol 4-kinase type 2 beta [Source:HGNC Symbol;Acc:HGNC:18215]	6.04832	5.32549	5.57005	5.82541	7.41305	7.42659
ENSG00000038219	BOD1L1	biorientation of chromosomes in cell division 1 like 1 [Source:HGNC Symbol;Acc:HGNC:31792]	8.75488	9.20341	7.90712	8.54177	11.8129	12.1778
ENSG00000038274	MAT2B	methionine adenosyltransferase 2B [Source:HGNC Symbol;Acc:HGNC:6905]	27.1957	29.7279	28.2888	28.003	35.7932	34.8901
ENSG00000038295	TLL1	tolloid like 1 [Source:HGNC Symbol;Acc:HGNC:11843]	1.7982	1.99358	1.64087	1.51215	0.78615	0.80975
ENSG00000038358	EDC4	enhancer of mRNA decapping 4 [Source:HGNC Symbol;Acc:HGNC:17157]	24.7766	25.2425	24.1668	23.7587	24.7828	23.3014
ENSG00000038382	TRIO	trio Rho guanine nucleotide exchange factor [Source:HGNC Symbol;Acc:HGNC:12303]	27.2688	28.0729	27.4836	27.6613	17.2232	17.4634
ENSG00000038427	VCAN	versican [Source:HGNC Symbol;Acc:HGNC:2464]	6.27101	6.70945	4.91116	4.92548	2.82452	2.69475
ENSG00000038532	CLEC16A	C-type lectin domain containing 16A [Source:HGNC Symbol;Acc:HGNC:29013]	6.11555	5.77418	6.1224	5.32136	7.41709	7.5926
ENSG00000038945	MSR1	macrophage scavenger receptor 1 [Source:HGNC Symbol;Acc:HGNC:7376]	0	0	0	0	0	0.02337
ENSG00000039068	CDH1	cadherin 1 [Source:HGNC Symbol;Acc:HGNC:1748]	0.11797	0.16144	0.09907	0.12731	0.84943	0.99936
ENSG00000039123	MTREX	Mtr4 exosome RNA helicase [Source:HGNC Symbol;Acc:HGNC:18734]	27.6402	30.6171	27.496	26.6814	22.7244	23.491
ENSG00000039139	DNAH5	dynein axonemal heavy chain 5 [Source:HGNC Symbol;Acc:HGNC:2950]	0.02904	0.02129	0.00305	0.0463	0.02037	0.01583
ENSG00000039319	ZFYVE16	zinc finger FYVE-type containing 16 [Source:HGNC Symbol;Acc:HGNC:20756]	5.02691	4.77504	3.83339	3.56614	4.99045	5.19573
ENSG00000039523	RIPOR1	RHO family interacting cell polarization regulator 1 [Source:HGNC Symbol;Acc:HGNC:25836]	45.3197	42.519	43.0526	42.5222	41.4871	37.417
ENSG00000039537	C6	complement C6 [Source:HGNC Symbol;Acc:HGNC:1339]	0	0	0	0	0	0.01931
ENSG00000039560	RAI14	retinoic acid induced 14 [Source:HGNC Symbol;Acc:HGNC:14873]	103.418	106.658	101.521	104.288	65.298	60.2494
ENSG00000039600	SOX30	SRY-box transcription factor 30 [Source:HGNC Symbol;Acc:HGNC:30635]	0.01729	0.06759	0.02904	0	0.06466	0.06461
ENSG00000039650	PNKP	polynucleotide kinase 3'-phosphatase [Source:HGNC Symbol;Acc:HGNC:9154]	29.4438	25.0627	31.2251	30.688	24.3748	23.936
ENSG00000039987	BEST2	bestrophin 2 [Source:HGNC Symbol;Acc:HGNC:17107]	0.026	0.02541	0	0.02551	0.02431	0.04858
ENSG00000040199	PHLPP2	PH domain and leucine rich repeat protein phosphatase 2 [Source:HGNC Symbol;Acc:HGNC:29149]	3.79422	3.54198	3.13479	2.79181	3.47777	3.57053
ENSG00000040275	SPDL1	spindle apparatus coiled-coil protein 1 [Source:HGNC Symbol;Acc:HGNC:26010]	32.227	33.7824	26.706	30.0539	25.3507	26.0147
ENSG00000040341	STAU2	staufen double-stranded RNA binding protein 2 [Source:HGNC Symbol;Acc:HGNC:11371]	14.5426	14.4205	11.603	11.2302	17.2978	16.6883
ENSG00000040487	SLC66A1	solute carrier family 66 member 1 [Source:HGNC Symbol;Acc:HGNC:26001]	12.108	11.6822	13.3678	13.6709	20.1066	21.5366
ENSG00000040531	CTNS	cystinosin, lysosomal cystine transporter [Source:HGNC Symbol;Acc:HGNC:2518]	17.4828	17.2894	20.4437	20.8417	51.3675	51.8788
ENSG00000040608	RTN4R	reticulon 4 receptor [Source:HGNC Symbol;Acc:HGNC:18601]	9.05064	7.6767	5.4676	6.50199	12.7768	12.3479
ENSG00000040633	PHF23	PHD finger protein 23 [Source:HGNC Symbol;Acc:HGNC:28428]	30.9893	30.1509	30.3862	29.9806	34.8809	34.6555
ENSG00000040731	CDH10	cadherin 10 [Source:HGNC Symbol;Acc:HGNC:1749]	0.89146	0.51637	0.62387	0.55067	1.35846	1.59385
ENSG00000040933	INPP4A	inositol polyphosphate-4-phosphatase type I A [Source:HGNC Symbol;Acc:HGNC:6074]	5.75801	5.36536	5.08968	5.2532	5.57295	6.01077
ENSG00000041353	RAB27B	RAB27B, member RAS oncogene family [Source:HGNC Symbol;Acc:HGNC:9767]	0.12967	0.16636	0.07487	0.10337	0.25767	0.27765
ENSG00000041357	PSMA4	proteasome 20S subunit alpha 4 [Source:HGNC Symbol;Acc:HGNC:9533]	29.8431	30.3239	28.9706	28.9985	20.2447	20.2118
ENSG00000041515	MYO16	myosin XVI [Source:HGNC Symbol;Acc:HGNC:29822]	0	0	0.02029	0	0.00753	0
ENSG00000041802	LSG1	large 60S subunit nuclear export GTPase 1 [Source:HGNC Symbol;Acc:HGNC:25652]	19.2069	20.8527	20.0353	19.3692	16.8449	16.4541
ENSG00000041880	PARP3	poly(ADP-ribose) polymerase family member 3 [Source:HGNC Symbol;Acc:HGNC:273]	9.25691	9.47586	9.99796	9.70149	18.4936	17.9789
ENSG00000041982	TNC	tenascin C [Source:HGNC Symbol;Acc:HGNC:5318]	34.4678	34.9836	50.3049	50.697	4.17089	3.37305
ENSG00000041988	THAP3	THAP domain containing 3 [Source:HGNC Symbol;Acc:HGNC:20855]	16.3704	17.6668	17.7605	16.8351	20.9804	21.2219
ENSG00000042062	RIPOR3	RIPOR family member 3 [Source:HGNC Symbol;Acc:HGNC:16168]	0.02653	0.06483	0.07797	0	0.06202	0.04131
ENSG00000042088	TDP1	tyrosyl-DNA phosphodiesterase 1 [Source:HGNC Symbol;Acc:HGNC:18884]	16.8957	17.2455	16.2251	16.0674	10.8085	10.6191
ENSG00000042286	AIFM2	apoptosis inducing factor mitochondria associated 2 [Source:HGNC Symbol;Acc:HGNC:21411]	3.19877	3.29757	3.08266	3.51551	10.3301	10.8006
ENSG00000042304	C2orf83	chromosome 2 open reading frame 83 [Source:HGNC Symbol;Acc:HGNC:25344]	0	0	0	0	0	0
ENSG00000042317	SPATA7	spermatogenesis associated 7 [Source:HGNC Symbol;Acc:HGNC:20423]	2.09998	2.33006	2.21636	1.22501	5.49302	5.62105
ENSG00000042429	MED17	mediator complex subunit 17 [Source:HGNC Symbol;Acc:HGNC:2375]	1.94134	1.3196	1.48041	1.69663	2.22223	1.60535
ENSG00000042445	RETSAT	retinol saturase [Source:HGNC Symbol;Acc:HGNC:25991]	12.2873	11.7808	11.7604	12.2852	31.9855	32.8201
ENSG00000042493	CAPG	capping actin protein, gelsolin like [Source:HGNC Symbol;Acc:HGNC:1474]	93.489	91.6492	95.3275	92.4771	80.2459	79.3594
ENSG00000042753	AP2S1	adaptor related protein complex 2 subunit sigma 1 [Source:HGNC Symbol;Acc:HGNC:565]	103.969	100.885	109.552	105.598	68.1434	69.4847
ENSG00000042781	USH2A	usherin [Source:HGNC Symbol;Acc:HGNC:12601]	0	0.00293	0	0.00294	0.0056	0
ENSG00000042813	ZPBP	zona pellucida binding protein [Source:HGNC Symbol;Acc:HGNC:15662]	0	0	0	0	0	0
ENSG00000042832	TG	thyroglobulin [Source:HGNC Symbol;Acc:HGNC:11764]	0.02014	0.01968	0.01691	0.01317	0.05022	0.04599
ENSG00000042980	ADAM28	ADAM metallopeptidase domain 28 [Source:HGNC Symbol;Acc:HGNC:206]	0.00809	0.01581	0.00679	0	0	0.01511
ENSG00000043039	BARX2	BARX homeobox 2 [Source:HGNC Symbol;Acc:HGNC:956]	0	0	0	0	0	0.01856
ENSG00000043093	DCUN1D1	defective in cullin neddylation 1 domain containing 1 [Source:HGNC Symbol;Acc:HGNC:18184]	3.85414	3.85213	3.15167	3.07888	4.57092	4.32842
ENSG00000043143	JADE2	jade family PHD finger 2 [Source:HGNC Symbol;Acc:HGNC:22984]	29.638	29.2328	25.098	23.8899	37.738	38.0927
ENSG00000043355	ZIC2	Zic family member 2 [Source:HGNC Symbol;Acc:HGNC:12873]	1.5324	1.46043	1.25473	1.14634	0.94933	0.81133
ENSG00000043462	LCP2	lymphocyte cytosolic protein 2 [Source:HGNC Symbol;Acc:HGNC:6529]	0	0	0	0	0	0
ENSG00000043514	TRIT1	tRNA isopentenyltransferase 1 [Source:HGNC Symbol;Acc:HGNC:20286]	4.06767	4.22865	4.97303	5.08207	4.75984	4.64741
ENSG00000043591	ADRB1	adrenoceptor beta 1 [Source:HGNC Symbol;Acc:HGNC:285]	0.48558	0.3651	0.42347	0.43974	0.48899	0.52348
ENSG00000044012	GUCA2B	guanylate cyclase activator 2B [Source:HGNC Symbol;Acc:HGNC:4683]	0	0	0	0	0	0
ENSG00000044090	CUL7	cullin 7 [Source:HGNC Symbol;Acc:HGNC:21024]	20.2421	20.2598	18.6793	18.5034	18.5909	17.5093
ENSG00000044115	CTNNA1	catenin alpha 1 [Source:HGNC Symbol;Acc:HGNC:2509]	143.388	142.965	140.134	142.78	160.787	162.204
ENSG00000044446	PHKA2	phosphorylase kinase regulatory subunit alpha 2 [Source:HGNC Symbol;Acc:HGNC:8926]	10.3407	10.3044	9.43511	8.77404	8.21649	8.69713
ENSG00000044459	CNTLN	centlein [Source:HGNC Symbol;Acc:HGNC:23432]	5.32797	5.28838	4.699	4.86387	8.06959	8.01486
ENSG00000044524	EPHA3	EPH receptor A3 [Source:HGNC Symbol;Acc:HGNC:3387]	0.00994	0.00971	0.01669	0.0195	0.02787	0.04951
ENSG00000044574	HSPA5	heat shock protein family A (Hsp70) member 5 [Source:HGNC Symbol;Acc:HGNC:5238]	279.671	343.478	1805.91	1912.2	1588.76	1634.19
ENSG00000046604	DSG2	desmoglein 2 [Source:HGNC Symbol;Acc:HGNC:3049]	19.6161	20.1773	19.4102	18.8833	24.9573	25.4114
ENSG00000046647	GEMIN8	gem nuclear organelle associated protein 8 [Source:HGNC Symbol;Acc:HGNC:26044]	5.97257	5.90399	6.43262	5.26366	6.43688	6.45257
ENSG00000046651	OFD1	OFD1 centriole and centriolar satellite protein [Source:HGNC Symbol;Acc:HGNC:2567]	4.90254	4.91497	5.04085	4.79435	5.06924	5.7257
ENSG00000046653	GPM6B	glycoprotein M6B [Source:HGNC Symbol;Acc:HGNC:4461]	0.0182	0.01779	0.01529	0	0.06809	0
ENSG00000046774	MAGEC2	MAGE family member C2 [Source:HGNC Symbol;Acc:HGNC:13574]	0	0	0	0	0	0.01773
ENSG00000046889	PREX2	phosphatidylinositol-3,4,5-trisphosphate dependent Rac exchange factor 2 [Source:HGNC Symbol;Acc:HGNC:22950]	0.13633	0.14864	0.13651	0.1389	0.152	0.14698
ENSG00000047056	WDR37	WD repeat domain 37 [Source:HGNC Symbol;Acc:HGNC:31406]	2.26495	2.59191	2.23612	2.61231	2.24193	2.23663
ENSG00000047188	YTHDC2	YTH domain containing 2 [Source:HGNC Symbol;Acc:HGNC:24721]	7.28245	6.88962	6.61471	6.84437	8.5354	8.60684
ENSG00000047230	CTPS2	CTP synthase 2 [Source:HGNC Symbol;Acc:HGNC:2520]	6.16316	6.57666	5.81588	5.95628	6.53732	6.29454
ENSG00000047249	ATP6V1H	ATPase H+ transporting V1 subunit H [Source:HGNC Symbol;Acc:HGNC:18303]	21.3372	20.8826	18.0538	17.0986	33.7212	36.253
ENSG00000047315	POLR2B	RNA polymerase II subunit B [Source:HGNC Symbol;Acc:HGNC:9188]	31.169	32.3035	30.7935	28.9119	30.6189	33.0634
ENSG00000047346	FAM214A	family with sequence similarity 214 member A [Source:HGNC Symbol;Acc:HGNC:25609]	2.3028	1.9658	1.67603	2.33453	5.12495	5.88093
ENSG00000047365	ARAP2	ArfGAP with RhoGAP domain, ankyrin repeat and PH domain 2 [Source:HGNC Symbol;Acc:HGNC:16924]	2.87068	2.91677	2.42347	2.4606	1.39869	1.49635
ENSG00000047410	TPR	translocated promoter region, nuclear basket protein [Source:HGNC Symbol;Acc:HGNC:12017]	22.8769	24.6356	22.2342	22.2417	26.316	27.0427
ENSG00000047457	CP	ceruloplasmin [Source:HGNC Symbol;Acc:HGNC:2295]	0	0.01246	0.01071	0	0.01192	0
ENSG00000047578	KIAA0556	KIAA0556 [Source:HGNC Symbol;Acc:HGNC:29068]	4.9439	4.64827	4.39652	4.30394	5.28804	5.22496
ENSG00000047579	DTNBP1	dystrobrevin binding protein 1 [Source:HGNC Symbol;Acc:HGNC:17328]	38.5762	38.0281	32.9476	32.5719	36.6098	39.8004
ENSG00000047597	XK	X-linked Kx blood group [Source:HGNC Symbol;Acc:HGNC:12811]	0.03291	0	0.04606	0.02152	0.0718	0.10249
ENSG00000047617	ANO2	anoctamin 2 [Source:HGNC Symbol;Acc:HGNC:1183]	0.3512	0.55224	0.24364	0.38949	1.09943	0.97964
ENSG00000047621	C12orf4	chromosome 12 open reading frame 4 [Source:HGNC Symbol;Acc:HGNC:1184]	6.91425	6.99103	7.19264	7.93585	7.52222	8.19675
ENSG00000047634	SCML1	Scm polycomb group protein like 1 [Source:HGNC Symbol;Acc:HGNC:10580]	10.1049	10.1655	9.32802	11.4373	11.747	11.7923
ENSG00000047644	WWC3	WWC family member 3 [Source:HGNC Symbol;Acc:HGNC:29237]	0.78386	0.59061	0.50057	0.64887	0.52683	0.65609
ENSG00000047648	ARHGAP6	Rho GTPase activating protein 6 [Source:HGNC Symbol;Acc:HGNC:676]	0.48928	0.47826	0.72353	0.63655	0.49731	0.51015
ENSG00000047662	FAM184B	family with sequence similarity 184 member B [Source:HGNC Symbol;Acc:HGNC:29235]	0.01686	0.01648	0.01416	0.02482	0.00788	0
ENSG00000047849	MAP4	microtubule associated protein 4 [Source:HGNC Symbol;Acc:HGNC:6862]	87.055	84.8996	85.1496	86.4797	90.8903	90.5814
ENSG00000047932	GOPC	golgi associated PDZ and coiled-coil motif containing [Source:HGNC Symbol;Acc:HGNC:17643]	7.0004	7.39783	5.80633	6.50454	9.28224	9.68984
ENSG00000047936	ROS1	ROS proto-oncogene 1, receptor tyrosine kinase [Source:HGNC Symbol;Acc:HGNC:10261]	0	0	0.00641	0	0	0
ENSG00000048028	USP28	ubiquitin specific peptidase 28 [Source:HGNC Symbol;Acc:HGNC:12625]	9.54245	10.1473	8.44247	8.06194	11.2534	11.1835
ENSG00000048052	HDAC9	histone deacetylase 9 [Source:HGNC Symbol;Acc:HGNC:14065]	1.82115	2.02208	2.39061	2.09893	4.16645	4.04186
ENSG00000048140	TSPAN17	tetraspanin 17 [Source:HGNC Symbol;Acc:HGNC:13594]	24.8392	21.4731	23.5141	22.5568	20.7712	21.364
ENSG00000048162	NOP16	NOP16 nucleolar protein [Source:HGNC Symbol;Acc:HGNC:26934]	37.9594	39.8602	43.1473	46.2567	13.2804	14.6679
ENSG00000048342	CC2D2A	coiled-coil and C2 domain containing 2A [Source:HGNC Symbol;Acc:HGNC:29253]	4.909	5.12606	4.14072	4.04171	6.07672	5.69116
ENSG00000048392	RRM2B	ribonucleotide reductase regulatory TP53 inducible subunit M2B [Source:HGNC Symbol;Acc:HGNC:17296]	6.3723	6.35658	5.23163	5.08535	20.9667	21.4381
ENSG00000048405	ZNF800	zinc finger protein 800 [Source:HGNC Symbol;Acc:HGNC:27267]	3.29905	3.26193	3.28201	2.93785	3.99855	4.53663
ENSG00000048462	TNFRSF17	TNF receptor superfamily member 17 [Source:HGNC Symbol;Acc:HGNC:11913]	0	0	0	0	0	0
ENSG00000048471	SNX29	sorting nexin 29 [Source:HGNC Symbol;Acc:HGNC:30542]	3.04858	2.98669	2.29775	2.50035	4.56504	4.26497
ENSG00000048540	LMO3	LIM domain only 3 [Source:HGNC Symbol;Acc:HGNC:6643]	0	0	0	0	0.11716	0
ENSG00000048544	MRPS10	mitochondrial ribosomal protein S10 [Source:HGNC Symbol;Acc:HGNC:14502]	51.8104	50.5904	47.6183	48.3375	38.5914	39.9484
ENSG00000048545	GUCA1A	guanylate cyclase activator 1A [Source:HGNC Symbol;Acc:HGNC:4678]	0	0	0	0	0	0
ENSG00000048649	RSF1	remodeling and spacing factor 1 [Source:HGNC Symbol;Acc:HGNC:18118]	5.89184	5.84557	5.08	5.34646	8.47785	8.2428
ENSG00000048707	VPS13D	vacuolar protein sorting 13 homolog D [Source:HGNC Symbol;Acc:HGNC:23595]	2.73771	3.02199	2.57886	2.4374	4.51655	4.82404
ENSG00000048740	CELF2	CUGBP Elav-like family member 2 [Source:HGNC Symbol;Acc:HGNC:2550]	1.88994	2.13157	1.46507	1.96828	1.87603	2.10087
ENSG00000048828	FAM120A	family with sequence similarity 120A [Source:HGNC Symbol;Acc:HGNC:13247]	60.1551	59.574	57.4644	57.9376	30.27	30.7553
ENSG00000048991	R3HDM1	R3H domain containing 1 [Source:HGNC Symbol;Acc:HGNC:9757]	22.1741	21.1761	19.4911	19.1166	15.8221	15.8812
ENSG00000049089	COL9A2	collagen type IX alpha 2 chain [Source:HGNC Symbol;Acc:HGNC:2218]	0.79602	0.52521	0.45123	0.4881	3.81483	4.041
ENSG00000049130	KITLG	KIT ligand [Source:HGNC Symbol;Acc:HGNC:6343]	0.8032	0.87688	0.58693	0.71637	4.56497	4.86658
ENSG00000049167	ERCC8	ERCC excision repair 8, CSA ubiquitin ligase complex subunit [Source:HGNC Symbol;Acc:HGNC:3439]	7.23171	6.49119	6.80573	6.12864	6.34136	7.41404
ENSG00000049192	ADAMTS6	ADAM metallopeptidase with thrombospondin type 1 motif 6 [Source:HGNC Symbol;Acc:HGNC:222]	4.08453	4.43275	5.56914	5.38615	0.70434	0.70134
ENSG00000049239	H6PD	hexose-6-phosphate dehydrogenase/glucose 1-dehydrogenase [Source:HGNC Symbol;Acc:HGNC:4795]	2.93427	3.18575	2.77115	2.67952	7.74728	8.67054
ENSG00000049245	VAMP3	vesicle associated membrane protein 3 [Source:HGNC Symbol;Acc:HGNC:12644]	51.0233	50.638	44.5562	43.8453	51.6837	52.4282
ENSG00000049246	PER3	period circadian regulator 3 [Source:HGNC Symbol;Acc:HGNC:8847]	3.91671	4.03921	3.07046	2.89075	6.79579	6.51319
ENSG00000049247	UTS2	urotensin 2 [Source:HGNC Symbol;Acc:HGNC:12636]	0	0	0	0	0	0
ENSG00000049249	TNFRSF9	TNF receptor superfamily member 9 [Source:HGNC Symbol;Acc:HGNC:11924]	0.09507	0.03717	0.51097	0.54097	0.93344	0.94747
ENSG00000049283	EPN3	epsin 3 [Source:HGNC Symbol;Acc:HGNC:18235]	0.02926	0.0286	0.02458	0.14355	0.21891	0.30076
ENSG00000049323	LTBP1	latent transforming growth factor beta binding protein 1 [Source:HGNC Symbol;Acc:HGNC:6714]	2.51397	2.50853	2.31648	2.5349	6.82386	7.17708
ENSG00000049449	RCN1	reticulocalbin 1 [Source:HGNC Symbol;Acc:HGNC:9934]	101.941	108.473	106.393	107.345	78.2313	76.7489
ENSG00000049540	ELN	elastin [Source:HGNC Symbol;Acc:HGNC:3327]	0	0	0	0	0	0
ENSG00000049541	RFC2	replication factor C subunit 2 [Source:HGNC Symbol;Acc:HGNC:9970]	64.0656	63.7417	64.2682	62.2253	64.8526	64.8934
ENSG00000049618	ARID1B	AT-rich interaction domain 1B [Source:HGNC Symbol;Acc:HGNC:18040]	5.93126	5.90127	5.22342	4.99268	4.64303	4.68505
ENSG00000049656	CLPTM1L	CLPTM1 like [Source:HGNC Symbol;Acc:HGNC:24308]	60.6964	62.4903	80.7912	82.853	40.1879	40.7292
ENSG00000049759	NEDD4L	NEDD4 like E3 ubiquitin protein ligase [Source:HGNC Symbol;Acc:HGNC:7728]	19.322	19.8057	22.0071	20.9365	7.68457	7.59631
ENSG00000049768	FOXP3	forkhead box P3 [Source:HGNC Symbol;Acc:HGNC:6106]	0.10028	0.0245	0.02105	0.07378	0.04688	0.09369
ENSG00000049769	PPP1R3F	protein phosphatase 1 regulatory subunit 3F [Source:HGNC Symbol;Acc:HGNC:14944]	0.16323	0.15956	0.17821	0.2242	0.82425	0.80324
ENSG00000049860	HEXB	hexosaminidase subunit beta [Source:HGNC Symbol;Acc:HGNC:4879]	97.4129	100.821	100.404	103.037	114.288	116.515
ENSG00000049883	PTCD2	pentatricopeptide repeat domain 2 [Source:HGNC Symbol;Acc:HGNC:25734]	1.55832	1.67752	1.82187	1.74366	2.9715	2.85168
ENSG00000050030	NEXMIF	neurite extension and migration factor [Source:HGNC Symbol;Acc:HGNC:29433]	0	0	0	0	0	0
ENSG00000050130	JKAMP	JNK1/MAPK8 associated membrane protein [Source:HGNC Symbol;Acc:HGNC:20184]	15.6432	15.7321	13.4047	13.3148	18.1048	20.1991
ENSG00000050165	DKK3	dickkopf WNT signaling pathway inhibitor 3 [Source:HGNC Symbol;Acc:HGNC:2893]	360.783	380.855	384.761	378.186	371.349	351.739
ENSG00000050327	ARHGEF5	Rho guanine nucleotide exchange factor 5 [Source:HGNC Symbol;Acc:HGNC:13209]	0.02071	0.01012	0.01739	0.02031	0.13554	0.09028
ENSG00000050344	NFE2L3	nuclear factor, erythroid 2 like 3 [Source:HGNC Symbol;Acc:HGNC:7783]	5.12931	4.90992	5.54378	5.95532	3.02259	2.89248
ENSG00000050393	MCUR1	mitochondrial calcium uniporter regulator 1 [Source:HGNC Symbol;Acc:HGNC:21097]	13.5588	13.7807	14.0264	13.974	27.1329	26.4029
ENSG00000050405	LIMA1	LIM domain and actin binding 1 [Source:HGNC Symbol;Acc:HGNC:24636]	62.4954	63.8394	51.1063	48.261	20.3236	21.3618
ENSG00000050426	LETMD1	LETM1 domain containing 1 [Source:HGNC Symbol;Acc:HGNC:24241]	25.2369	29.5289	32.8909	31.7098	70.147	75.1845
ENSG00000050438	SLC4A8	solute carrier family 4 member 8 [Source:HGNC Symbol;Acc:HGNC:11034]	1.10483	1.10823	0.87516	0.80939	2.21512	2.335
ENSG00000050555	LAMC3	laminin subunit gamma 3 [Source:HGNC Symbol;Acc:HGNC:6494]	3.18231	2.98411	3.23512	2.89802	6.33598	6.14105
ENSG00000050628	PTGER3	prostaglandin E receptor 3 [Source:HGNC Symbol;Acc:HGNC:9595]	0.02921	0.02855	0.02453	0.02866	0.08194	0.10917
ENSG00000050730	TNIP3	TNFAIP3 interacting protein 3 [Source:HGNC Symbol;Acc:HGNC:19315]	0	0	0	0	0	0
ENSG00000050748	MAPK9	mitogen-activated protein kinase 9 [Source:HGNC Symbol;Acc:HGNC:6886]	17.4571	17.1215	16.5511	16.722	27.589	26.586
ENSG00000050767	COL23A1	collagen type XXIII alpha 1 chain [Source:HGNC Symbol;Acc:HGNC:22990]	0.03916	0	0	0.01921	0	0.06097
ENSG00000050820	BCAR1	BCAR1 scaffold protein, Cas family member [Source:HGNC Symbol;Acc:HGNC:971]	60.5099	55.3139	50.1264	48.202	33.4858	31.8246
ENSG00000051009	FAM160A2	family with sequence similarity 160 member A2 [Source:HGNC Symbol;Acc:HGNC:25378]	9.11427	7.57021	8.98231	8.094	10.8402	11.273
ENSG00000051108	HERPUD1	homocysteine inducible ER protein with ubiquitin like domain 1 [Source:HGNC Symbol;Acc:HGNC:13744]	35.3707	43.6549	146.015	150.769	92.547	93.2573
ENSG00000051128	HOMER3	homer scaffold protein 3 [Source:HGNC Symbol;Acc:HGNC:17514]	26.0121	24.8094	25.9634	26.5609	20.4353	20.1147
ENSG00000051180	RAD51	RAD51 recombinase [Source:HGNC Symbol;Acc:HGNC:9817]	13.9622	14.4438	15.6925	16.5517	15.9719	16.408
ENSG00000051341	POLQ	DNA polymerase theta [Source:HGNC Symbol;Acc:HGNC:9186]	3.93412	3.73146	3.45082	3.16658	4.6303	4.84043
ENSG00000051382	PIK3CB	phosphatidylinositol-4,5-bisphosphate 3-kinase catalytic subunit beta [Source:HGNC Symbol;Acc:HGNC:8976]	8.56014	9.69685	7.6	8.22912	10.5823	11.3361
ENSG00000051523	CYBA	cytochrome b-245 alpha chain [Source:HGNC Symbol;Acc:HGNC:2577]	147.304	138.454	152.014	150.31	135.519	138.856
ENSG00000051596	THOC3	THO complex 3 [Source:HGNC Symbol;Acc:HGNC:19072]	15.7046	16.0438	15.362	16.5203	15.0168	13.3593
ENSG00000051620	HEBP2	heme binding protein 2 [Source:HGNC Symbol;Acc:HGNC:15716]	1.47419	1.46315	1.31897	1.47967	2.30105	2.04487
ENSG00000051825	MPHOSPH9	M-phase phosphoprotein 9 [Source:HGNC Symbol;Acc:HGNC:7215]	10.4797	10.052	8.11234	8.39299	6.69138	7.61559
ENSG00000052126	PLEKHA5	pleckstrin homology domain containing A5 [Source:HGNC Symbol;Acc:HGNC:30036]	6.01889	6.10464	5.0146	4.80584	7.14397	8.01037
ENSG00000052344	PRSS8	serine protease 8 [Source:HGNC Symbol;Acc:HGNC:9491]	0.37075	0.3926	0.28541	0.45467	2.16682	1.53958
ENSG00000052723	SIKE1	suppressor of IKBKE 1 [Source:HGNC Symbol;Acc:HGNC:26119]	8.164	8.71562	6.89938	7.66566	10.9403	10.8061
ENSG00000052749	RRP12	ribosomal RNA processing 12 homolog [Source:HGNC Symbol;Acc:HGNC:29100]	23.4963	24.0329	27.495	27.045	9.81774	9.27254
ENSG00000052795	FNIP2	folliculin interacting protein 2 [Source:HGNC Symbol;Acc:HGNC:29280]	2.99184	2.90868	2.43804	2.52382	3.41602	3.80751
ENSG00000052802	MSMO1	methylsterol monooxygenase 1 [Source:HGNC Symbol;Acc:HGNC:10545]	14.7816	15.5198	15.9236	17.1022	12.297	11.6678
ENSG00000052841	TTC17	tetratricopeptide repeat domain 17 [Source:HGNC Symbol;Acc:HGNC:25596]	23.4335	25.6251	24.5116	24.33	56.7859	56.2663
ENSG00000052850	ALX4	ALX homeobox 4 [Source:HGNC Symbol;Acc:HGNC:450]	0.00991	0.01937	0	0.00972	0.01853	0.04938
ENSG00000053108	FSTL4	follistatin like 4 [Source:HGNC Symbol;Acc:HGNC:21389]	0	0	0.00883	0.01032	0.04918	0.03276
ENSG00000053254	FOXN3	forkhead box N3 [Source:HGNC Symbol;Acc:HGNC:1928]	13.6963	13.6003	11.9038	11.873	19.9158	19.0349
ENSG00000053328	METTL24	methyltransferase like 24 [Source:HGNC Symbol;Acc:HGNC:21566]	0	0	0	0	0.04743	0
ENSG00000053371	AKR7A2	aldo-keto reductase family 7 member A2 [Source:HGNC Symbol;Acc:HGNC:389]	40.2128	38.4922	40.3497	40.7192	35.3428	35.4304
ENSG00000053372	MRTO4	MRT4 homolog, ribosome maturation factor [Source:HGNC Symbol;Acc:HGNC:18477]	36.9789	37.7432	36.8935	40.5456	19.3227	19.255
ENSG00000053438	NNAT	neuronatin [Source:HGNC Symbol;Acc:HGNC:7860]	0.72129	0.7491	0.34073	0.75187	2.02342	1.93751
ENSG00000053501	USE1	unconventional SNARE in the ER 1 [Source:HGNC Symbol;Acc:HGNC:30882]	10.1423	9.58549	9.02509	8.03933	11.9335	10.9195
ENSG00000053524	MCF2L2	MCF.2 cell line derived transforming sequence-like 2 [Source:HGNC Symbol;Acc:HGNC:30319]	0.34191	0.25622	0.24885	0.20126	0.55417	0.44723
ENSG00000053702	NRIP2	nuclear receptor interacting protein 2 [Source:HGNC Symbol;Acc:HGNC:23078]	0	0	0	0	0.077	0.02565
ENSG00000053747	LAMA3	laminin subunit alpha 3 [Source:HGNC Symbol;Acc:HGNC:6483]	0.43122	0.47875	0.38002	0.40217	1.68761	1.79731
ENSG00000053770	AP5M1	adaptor related protein complex 5 subunit mu 1 [Source:HGNC Symbol;Acc:HGNC:20192]	1.87648	1.97201	1.42481	1.39742	2.90479	2.67377
ENSG00000053900	ANAPC4	anaphase promoting complex subunit 4 [Source:HGNC Symbol;Acc:HGNC:19990]	8.62591	8.45293	7.97758	7.51999	7.82102	7.10043
ENSG00000053918	KCNQ1	potassium voltage-gated channel subfamily Q member 1 [Source:HGNC Symbol;Acc:HGNC:6294]	0.07042	0.12045	0.04435	0.05181	0.31277	0.20834
ENSG00000054116	TRAPPC3	trafficking protein particle complex 3 [Source:HGNC Symbol;Acc:HGNC:19942]	34.3681	37.4558	33.9283	34.3429	33.4485	32.8652
ENSG00000054118	THRAP3	thyroid hormone receptor associated protein 3 [Source:HGNC Symbol;Acc:HGNC:22964]	46.8223	44.5459	43.9523	42.8772	35.3858	33.0412
ENSG00000054148	PHPT1	phosphohistidine phosphatase 1 [Source:HGNC Symbol;Acc:HGNC:30033]	146.563	128.166	137.704	125.164	137.143	134.548
ENSG00000054179	ENTPD2	ectonucleoside triphosphate diphosphohydrolase 2 [Source:HGNC Symbol;Acc:HGNC:3364]	0.054	0.13196	0.0907	0.10596	0.78271	0.85774
ENSG00000054219	LY75	lymphocyte antigen 75 [Source:HGNC Symbol;Acc:HGNC:6729]	0	0	0	0	0.00766	0
ENSG00000054267	ARID4B	AT-rich interaction domain 4B [Source:HGNC Symbol;Acc:HGNC:15550]	5.18365	5.61041	4.48777	4.63248	6.4424	6.64548
ENSG00000054277	OPN3	opsin 3 [Source:HGNC Symbol;Acc:HGNC:14007]	1.81413	1.70993	0.96125	1.12297	0.36351	0.45738
ENSG00000054282	SDCCAG8	serologically defined colon cancer antigen 8 [Source:HGNC Symbol;Acc:HGNC:10671]	7.14676	6.8138	7.77467	7.9392	7.17643	7.09516
ENSG00000054356	PTPRN	protein tyrosine phosphatase receptor type N [Source:HGNC Symbol;Acc:HGNC:9676]	1.16278	0.72189	1.06887	1.04828	1.89545	1.68345
ENSG00000054392	HHAT	hedgehog acyltransferase [Source:HGNC Symbol;Acc:HGNC:18270]	4.45052	4.7141	3.68317	3.57243	6.68894	8.13501
ENSG00000054523	KIF1B	kinesin family member 1B [Source:HGNC Symbol;Acc:HGNC:16636]	11.5828	11.802	9.49638	9.78687	13.1981	13.3609
ENSG00000054598	FOXC1	forkhead box C1 [Source:HGNC Symbol;Acc:HGNC:3800]	2.26569	1.95001	1.68732	1.59372	4.70366	4.71308
ENSG00000054611	TBC1D22A	TBC1 domain family member 22A [Source:HGNC Symbol;Acc:HGNC:1309]	10.3454	10.8948	9.80417	10.2089	8.79837	9.53898
ENSG00000054654	SYNE2	spectrin repeat containing nuclear envelope protein 2 [Source:HGNC Symbol;Acc:HGNC:17084]	3.04803	3.06827	2.49426	2.53912	5.76116	6.12138
ENSG00000054690	PLEKHH1	pleckstrin homology, MyTH4 and FERM domain containing H1 [Source:HGNC Symbol;Acc:HGNC:17733]	0.41184	0.47804	0.29542	0.35354	0.86649	0.97266
ENSG00000054793	ATP9A	ATPase phospholipid transporting 9A (putative) [Source:HGNC Symbol;Acc:HGNC:13540]	9.42088	8.65825	7.71156	7.80486	25.2402	25.1047
ENSG00000054796	SPO11	SPO11 initiator of meiotic double stranded breaks [Source:HGNC Symbol;Acc:HGNC:11250]	0	0	0	0.03112	0	0
ENSG00000054803	CBLN4	cerebellin 4 precursor [Source:HGNC Symbol;Acc:HGNC:16231]	0	0	0	0	0	0
ENSG00000054938	CHRDL2	chordin like 2 [Source:HGNC Symbol;Acc:HGNC:24168]	0	0	0	0	0.062	0.02065
ENSG00000054965	FAM168A	family with sequence similarity 168 member A [Source:HGNC Symbol;Acc:HGNC:28999]	11.6375	11.3602	9.40078	9.99777	18.3529	18.5436
ENSG00000054967	RELT	RELT TNF receptor [Source:HGNC Symbol;Acc:HGNC:13764]	13.1964	12.2305	12.2872	12.4066	13.4944	12.6779
ENSG00000054983	GALC	galactosylceramidase [Source:HGNC Symbol;Acc:HGNC:4115]	0.44878	0.27783	0.30151	0.51367	0.3637	0.45658
ENSG00000055044	NOP58	NOP58 ribonucleoprotein [Source:HGNC Symbol;Acc:HGNC:29926]	51.4905	48.4387	48.5482	47.3886	31.9927	31.718
ENSG00000055070	SZRD1	SUZ RNA binding domain containing 1 [Source:HGNC Symbol;Acc:HGNC:30232]	69.9994	66.2703	63.7708	60.6264	60.5456	59.7031
ENSG00000055118	KCNH2	potassium voltage-gated channel subfamily H member 2 [Source:HGNC Symbol;Acc:HGNC:6251]	0.25125	0.11633	0.09995	0.16866	1.34784	1.24376
ENSG00000055130	CUL1	cullin 1 [Source:HGNC Symbol;Acc:HGNC:2551]	28.0265	29.2109	24.1878	24.6828	29.1925	30.2861
ENSG00000055147	FAM114A2	family with sequence similarity 114 member A2 [Source:HGNC Symbol;Acc:HGNC:1333]	7.14918	6.71162	6.18743	6.29484	7.71923	7.65678
ENSG00000055163	CYFIP2	cytoplasmic FMR1 interacting protein 2 [Source:HGNC Symbol;Acc:HGNC:13760]	20.9904	20.0563	18.9862	18.8076	47.8032	47.7049
ENSG00000055208	TAB2	TGF-beta activated kinase 1 (MAP3K7) binding protein 2 [Source:HGNC Symbol;Acc:HGNC:17075]	20.0448	20.1416	17.6501	16.8282	22.6955	20.9646
ENSG00000055211	GINM1	glycoprotein integral membrane 1 [Source:HGNC Symbol;Acc:HGNC:21074]	14.5469	14.0193	13.5656	12.4089	24.5833	23.6715
ENSG00000055332	EIF2AK2	eukaryotic translation initiation factor 2 alpha kinase 2 [Source:HGNC Symbol;Acc:HGNC:9437]	11.0611	10.9565	12.4236	11.5886	11.6574	12.0287
ENSG00000055483	USP36	ubiquitin specific peptidase 36 [Source:HGNC Symbol;Acc:HGNC:20062]	25.7992	25.8859	30.0699	29.9856	30.366	31.3001
ENSG00000055609	KMT2C	lysine methyltransferase 2C [Source:HGNC Symbol;Acc:HGNC:13726]	3.41682	3.67877	2.95142	3.05823	4.99563	5.36579
ENSG00000055732	MCOLN3	mucolipin 3 [Source:HGNC Symbol;Acc:HGNC:13358]	0.0202	0.03949	0.01696	0	0.47218	0.51582
ENSG00000055813	CCDC85A	coiled-coil domain containing 85A [Source:HGNC Symbol;Acc:HGNC:29400]	0.28971	0.25622	0.33599	0.20302	0.23221	0.29217
ENSG00000055917	PUM2	pumilio RNA binding family member 2 [Source:HGNC Symbol;Acc:HGNC:14958]	24.5616	24.2533	20.6579	21.6279	25.3728	25.6352
ENSG00000055950	MRPL43	mitochondrial ribosomal protein L43 [Source:HGNC Symbol;Acc:HGNC:14517]	69.7074	70.6193	64.6179	65.0249	60.1965	60.9772
ENSG00000055955	ITIH4	inter-alpha-trypsin inhibitor heavy chain 4 [Source:HGNC Symbol;Acc:HGNC:6169]	0	0	0	0.06786	0.09703	0.04309
ENSG00000055957	ITIH1	inter-alpha-trypsin inhibitor heavy chain 1 [Source:HGNC Symbol;Acc:HGNC:6166]	0	0	0	0	0.01828	0
ENSG00000056050	HPF1	histone PARylation factor 1 [Source:HGNC Symbol;Acc:HGNC:26051]	15.1692	15.6031	11.4848	13.2337	16.8907	18.5484
ENSG00000056097	ZFR	zinc finger RNA binding protein [Source:HGNC Symbol;Acc:HGNC:17277]	30.0206	33.0608	28.96	30.1253	35.4193	36.5442
ENSG00000056277	ZNF280C	zinc finger protein 280C [Source:HGNC Symbol;Acc:HGNC:25955]	2.64324	3.14589	2.85695	2.42514	3.00951	3.56727
ENSG00000056291	NPFFR2	neuropeptide FF receptor 2 [Source:HGNC Symbol;Acc:HGNC:4525]	0	0	0	0	0	0
ENSG00000056487	PHF21B	PHD finger protein 21B [Source:HGNC Symbol;Acc:HGNC:25161]	0.07137	0.08372	0.05994	0.05602	0.20022	0.12448
ENSG00000056558	TRAF1	TNF receptor associated factor 1 [Source:HGNC Symbol;Acc:HGNC:12031]	0.19567	0.19126	0.37246	0.38393	0.52451	0.40626
ENSG00000056586	RC3H2	ring finger and CCCH-type domains 2 [Source:HGNC Symbol;Acc:HGNC:21461]	9.20571	9.02832	8.26694	8.38726	11.2194	11.4682
ENSG00000056736	IL17RB	interleukin 17 receptor B [Source:HGNC Symbol;Acc:HGNC:18015]	0	0	0.02364	0.02762	0.05265	0.14029
ENSG00000056972	TRAF3IP2	TRAF3 interacting protein 2 [Source:HGNC Symbol;Acc:HGNC:1343]	0.93745	0.85657	0.97552	0.83973	7.08906	6.98165
ENSG00000056998	GYG2	glycogenin 2 [Source:HGNC Symbol;Acc:HGNC:4700]	8.17973	7.70115	4.70597	4.54582	8.19631	7.88738
ENSG00000057019	DCBLD2	discoidin, CUB and LCCL domain containing 2 [Source:HGNC Symbol;Acc:HGNC:24627]	81.8836	85.0996	89.2528	94.0274	49.5911	48.4597
ENSG00000057149	SERPINB3	serpin family B member 3 [Source:HGNC Symbol;Acc:HGNC:10569]	0	0	0	0	0	0
ENSG00000057252	SOAT1	sterol O-acyltransferase 1 [Source:HGNC Symbol;Acc:HGNC:11177]	9.93235	10.325	10.7801	10.8922	11.9026	11.9392
ENSG00000057294	PKP2	plakophilin 2 [Source:HGNC Symbol;Acc:HGNC:9024]	7.25346	7.1293	6.93434	6.64353	7.83388	7.45229
ENSG00000057468	MSH4	mutS homolog 4 [Source:HGNC Symbol;Acc:HGNC:7327]	0.01736	0	0	0	0.03246	0.03243
ENSG00000057593	F7	coagulation factor VII [Source:HGNC Symbol;Acc:HGNC:3544]	0.05477	0	0	0.01791	0.06828	0.02274
ENSG00000057608	GDI2	GDP dissociation inhibitor 2 [Source:HGNC Symbol;Acc:HGNC:4227]	66.0221	69.1962	63.6208	64.7	49.2603	48.9426
ENSG00000057657	PRDM1	PR/SET domain 1 [Source:HGNC Symbol;Acc:HGNC:9346]	0.0882	0.04311	0.02778	0.03245	0.06186	0.05494
ENSG00000057663	ATG5	autophagy related 5 [Source:HGNC Symbol;Acc:HGNC:589]	6.23696	6.40998	6.53973	6.10144	8.19836	8.14718
ENSG00000057704	TMCC3	transmembrane and coiled-coil domain family 3 [Source:HGNC Symbol;Acc:HGNC:29199]	0.92758	0.96335	0.89258	1.0143	2.38529	2.3773
ENSG00000057757	PITHD1	PITH domain containing 1 [Source:HGNC Symbol;Acc:HGNC:25022]	30.0558	32.3445	31.1463	29.9774	33.7462	37.7538
ENSG00000057935	MTA3	metastasis associated 1 family member 3 [Source:HGNC Symbol;Acc:HGNC:23784]	23.6882	26.7288	22.6169	23.3959	36.9873	37.1944
ENSG00000058056	USP13	ubiquitin specific peptidase 13 [Source:HGNC Symbol;Acc:HGNC:12611]	11.2058	12.0163	10.2111	10.5712	8.77502	8.76556
ENSG00000058063	ATP11B	ATPase phospholipid transporting 11B (putative) [Source:HGNC Symbol;Acc:HGNC:13553]	9.07015	9.48013	7.74088	7.36086	10.571	11.1253
ENSG00000058085	LAMC2	laminin subunit gamma 2 [Source:HGNC Symbol;Acc:HGNC:6493]	0.53623	0.47276	0.90948	0.86649	0.19664	0.22267
ENSG00000058091	CDK14	cyclin dependent kinase 14 [Source:HGNC Symbol;Acc:HGNC:8883]	7.32091	7.98209	6.16651	5.6856	8.32372	8.61423
ENSG00000058262	SEC61A1	SEC61 translocon subunit alpha 1 [Source:HGNC Symbol;Acc:HGNC:18276]	114.403	117.937	153.157	158.932	129.439	131.799
ENSG00000058272	PPP1R12A	protein phosphatase 1 regulatory subunit 12A [Source:HGNC Symbol;Acc:HGNC:7618]	17.8146	17.818	14.7317	15.0302	16.6867	16.739
ENSG00000058335	RASGRF1	Ras protein specific guanine nucleotide releasing factor 1 [Source:HGNC Symbol;Acc:HGNC:9875]	2.68722	2.77653	2.57478	2.53905	5.91102	5.53261
ENSG00000058404	CAMK2B	calcium/calmodulin dependent protein kinase II beta [Source:HGNC Symbol;Acc:HGNC:1461]	0.14985	0.23192	0.19925	0.22052	0.5605	0.6456
ENSG00000058453	CROCC	ciliary rootlet coiled-coil, rootletin [Source:HGNC Symbol;Acc:HGNC:21299]	3.40026	3.11541	3.20621	3.27739	6.79745	6.48661
ENSG00000058600	POLR3E	RNA polymerase III subunit E [Source:HGNC Symbol;Acc:HGNC:30347]	20.8876	18.3272	20.1376	20.5677	19.2011	18.0978
ENSG00000058668	ATP2B4	ATPase plasma membrane Ca2+ transporting 4 [Source:HGNC Symbol;Acc:HGNC:817]	6.99328	6.93471	6.51071	6.33317	15.7537	14.5541
ENSG00000058673	ZC3H11A	zinc finger CCCH-type containing 11A [Source:HGNC Symbol;Acc:HGNC:29093]	0.23038	0.22519	0.18541	0.19306	0.20646	0.29896
ENSG00000058729	RIOK2	RIO kinase 2 [Source:HGNC Symbol;Acc:HGNC:18999]	7.1871	7.49353	7.35258	7.43569	5.93317	7.01805
ENSG00000058799	YIPF1	Yip1 domain family member 1 [Source:HGNC Symbol;Acc:HGNC:25231]	5.85952	6.73288	5.83691	6.39077	9.73437	9.51276
ENSG00000058804	NDC1	NDC1 transmembrane nucleoporin [Source:HGNC Symbol;Acc:HGNC:25525]	17.4433	16.5629	14.6174	14.6178	18.713	18.6548
ENSG00000058866	DGKG	diacylglycerol kinase gamma [Source:HGNC Symbol;Acc:HGNC:2853]	0.01956	0	0.00822	0.01919	0.02744	0.01828
ENSG00000059122	FLYWCH1	FLYWCH-type zinc finger 1 [Source:HGNC Symbol;Acc:HGNC:25404]	12.0116	11.4766	12.6422	12.1712	20.0932	20.4732
ENSG00000059145	UNKL	unk like zinc finger [Source:HGNC Symbol;Acc:HGNC:14184]	12.6522	13.1425	12.8236	10.3894	18.2472	18.3309
ENSG00000059377	TBXAS1	thromboxane A synthase 1 [Source:HGNC Symbol;Acc:HGNC:11609]	0.27189	0.24361	0.36152	0.40011	0.27543	0.21169
ENSG00000059378	PARP12	poly(ADP-ribose) polymerase family member 12 [Source:HGNC Symbol;Acc:HGNC:21919]	5.46709	6.79469	8.80383	9.179	7.34339	7.86392
ENSG00000059573	ALDH18A1	aldehyde dehydrogenase 18 family member A1 [Source:HGNC Symbol;Acc:HGNC:9722]	40.0613	40.549	40.0705	41.8447	24.0664	24.9957
ENSG00000059588	TARBP1	TAR (HIV-1) RNA binding protein 1 [Source:HGNC Symbol;Acc:HGNC:11568]	3.80483	4.14538	3.98266	4.08579	4.39384	4.25779
ENSG00000059691	GATB	glutamyl-tRNA amidotransferase subunit B [Source:HGNC Symbol;Acc:HGNC:8849]	14.9497	14.0509	12.776	13.8912	15.3012	14.2962
ENSG00000059728	MXD1	MAX dimerization protein 1 [Source:HGNC Symbol;Acc:HGNC:6761]	1.48309	1.75961	2.61124	2.87994	4.21789	5.55549
ENSG00000059758	CDK17	cyclin dependent kinase 17 [Source:HGNC Symbol;Acc:HGNC:8750]	7.29844	7.62887	8.90447	9.10562	7.98194	8.08483
ENSG00000059769	DNAJC25	DnaJ heat shock protein family (Hsp40) member C25 [Source:HGNC Symbol;Acc:HGNC:34187]	3.08675	3.89317	3.93017	3.85868	3.95717	3.87637
ENSG00000059804	SLC2A3	solute carrier family 2 member 3 [Source:HGNC Symbol;Acc:HGNC:11007]	17.7818	17.2507	17.561	17.2416	20.6494	22.7062
ENSG00000059915	PSD	pleckstrin and Sec7 domain containing [Source:HGNC Symbol;Acc:HGNC:9507]	0.6027	0.51727	0.70366	0.69224	2.06188	2.17005
ENSG00000060069	CTDP1	CTD phosphatase subunit 1 [Source:HGNC Symbol;Acc:HGNC:2498]	4.69937	4.83059	4.93951	4.71455	4.91886	5.08948
ENSG00000060138	YBX3	Y-box binding protein 3 [Source:HGNC Symbol;Acc:HGNC:2428]	105.959	99.4059	105.497	104.502	93.8873	95.5306
ENSG00000060140	STYK1	serine/threonine/tyrosine kinase 1 [Source:HGNC Symbol;Acc:HGNC:18889]	1.63858	1.60167	1.70289	1.52719	0.80442	0.67618
ENSG00000060237	WNK1	WNK lysine deficient protein kinase 1 [Source:HGNC Symbol;Acc:HGNC:14540]	30.3075	33.1243	28.4673	27.4933	40.8889	43.3201
ENSG00000060339	CCAR1	cell division cycle and apoptosis regulator 1 [Source:HGNC Symbol;Acc:HGNC:24236]	12.3431	12.1127	9.59824	9.4557	12.4193	13.6082
ENSG00000060491	OGFR	opioid growth factor receptor [Source:HGNC Symbol;Acc:HGNC:15768]	42.6026	36.6015	43.728	45.4469	51.6193	50.4177
ENSG00000060558	GNA15	G protein subunit alpha 15 [Source:HGNC Symbol;Acc:HGNC:4383]	0.04994	0.12204	0.10485	0.12249	0.56038	0.38883
ENSG00000060566	CREB3L3	cAMP responsive element binding protein 3 like 3 [Source:HGNC Symbol;Acc:HGNC:18855]	0.02193	0	0	0	0.73826	0.3415
ENSG00000060642	PIGV	phosphatidylinositol glycan anchor biosynthesis class V [Source:HGNC Symbol;Acc:HGNC:26031]	1.88351	1.93034	2.30074	2.16144	3.18095	2.8228
ENSG00000060656	PTPRU	protein tyrosine phosphatase receptor type U [Source:HGNC Symbol;Acc:HGNC:9683]	3.1362	3.40065	2.77239	2.95228	18.0233	18.0163
ENSG00000060688	SNRNP40	small nuclear ribonucleoprotein U5 subunit 40 [Source:HGNC Symbol;Acc:HGNC:30857]	50.9225	53.2448	48.0179	46.6145	29.9705	32.4849
ENSG00000060709	RIMBP2	RIMS binding protein 2 [Source:HGNC Symbol;Acc:HGNC:30339]	0.01796	0	0.00754	0.00881	0.04198	0.0783
ENSG00000060718	COL11A1	collagen type XI alpha 1 chain [Source:HGNC Symbol;Acc:HGNC:2186]	11.0392	11.0409	8.54049	9.60406	3.17231	3.08507
ENSG00000060749	QSER1	glutamine and serine rich 1 [Source:HGNC Symbol;Acc:HGNC:26154]	7.77484	8.05447	6.62696	6.87094	8.07167	8.10695
ENSG00000060762	MPC1	mitochondrial pyruvate carrier 1 [Source:HGNC Symbol;Acc:HGNC:21606]	5.96443	5.64596	5.53616	6.40592	7.57343	7.4694
ENSG00000060971	ACAA1	acetyl-CoA acyltransferase 1 [Source:HGNC Symbol;Acc:HGNC:82]	12.026	11.4612	12.456	11.7657	12.3389	14.4198
ENSG00000060982	BCAT1	branched chain amino acid transaminase 1 [Source:HGNC Symbol;Acc:HGNC:976]	76.469	77.4421	91.0638	94.2386	60.0768	61.0812
ENSG00000061273	HDAC7	histone deacetylase 7 [Source:HGNC Symbol;Acc:HGNC:14067]	35.3363	32.486	34.393	34.8658	24.716	22.5055
ENSG00000061337	LZTS1	leucine zipper tumor suppressor 1 [Source:HGNC Symbol;Acc:HGNC:13861]	7.05226	6.36836	5.51316	5.91368	7.81301	7.63307
ENSG00000061455	PRDM6	PR/SET domain 6 [Source:HGNC Symbol;Acc:HGNC:9350]	0	0.00607	0.00521	0.00609	0	0.00773
ENSG00000061492	WNT8A	Wnt family member 8A [Source:HGNC Symbol;Acc:HGNC:12788]	0	0	0	0	0.03172	0
ENSG00000061656	SPAG4	sperm associated antigen 4 [Source:HGNC Symbol;Acc:HGNC:11214]	4.32671	3.51844	5.12973	4.5302	9.17977	9.60248
ENSG00000061676	NCKAP1	NCK associated protein 1 [Source:HGNC Symbol;Acc:HGNC:7666]	56.4491	58.5913	52.1444	52.9701	52.945	53.0749
ENSG00000061794	MRPS35	mitochondrial ribosomal protein S35 [Source:HGNC Symbol;Acc:HGNC:16635]	29.1074	29.9379	29.4478	32.6056	27.5955	29.9791
ENSG00000061918	GUCY1B1	guanylate cyclase 1 soluble subunit beta 1 [Source:HGNC Symbol;Acc:HGNC:4687]	1.0571	0.63965	0.54956	0.49386	1.12971	0.95632
ENSG00000061936	SFSWAP	splicing factor SWAP [Source:HGNC Symbol;Acc:HGNC:10790]	24.3317	25.0761	24.4167	22.2798	23.5934	25.062
ENSG00000061938	TNK2	tyrosine kinase non receptor 2 [Source:HGNC Symbol;Acc:HGNC:19297]	13.9135	12.5488	11.7409	12.0544	18.994	17.7014
ENSG00000061987	MON2	MON2 homolog, regulator of endosome-to-Golgi trafficking [Source:HGNC Symbol;Acc:HGNC:29177]	5.00678	4.83124	4.31608	4.33686	6.96271	6.80236
ENSG00000062038	CDH3	cadherin 3 [Source:HGNC Symbol;Acc:HGNC:1762]	1.10912	1.3832	1.02779	1.17568	3.52864	3.79571
ENSG00000062096	ARSF	arylsulfatase F [Source:HGNC Symbol;Acc:HGNC:721]	0	0	0	0	0	0
ENSG00000062194	GPBP1	GC-rich promoter binding protein 1 [Source:HGNC Symbol;Acc:HGNC:29520]	20.155	21.0988	18.1576	19.0958	25.4427	26.3917
ENSG00000062282	DGAT2	diacylglycerol O-acyltransferase 2 [Source:HGNC Symbol;Acc:HGNC:16940]	1.46194	2.18961	1.8614	1.50367	6.23995	6.62401
ENSG00000062370	ZNF112	zinc finger protein 112 [Source:HGNC Symbol;Acc:HGNC:12892]	1.00832	1.3197	1.01901	1.07307	1.53417	1.76709
ENSG00000062485	CS	citrate synthase [Source:HGNC Symbol;Acc:HGNC:2422]	105.685	109.223	108.637	108.518	78.635	75.1924
ENSG00000062524	LTK	leukocyte receptor tyrosine kinase [Source:HGNC Symbol;Acc:HGNC:6721]	0.33256	0.25283	0.13964	0.43502	0.88109	0.79405
ENSG00000062582	MRPS24	mitochondrial ribosomal protein S24 [Source:HGNC Symbol;Acc:HGNC:14510]	17.8693	20.7106	19.7944	22.874	22.8364	23.692
ENSG00000062598	ELMO2	engulfment and cell motility 2 [Source:HGNC Symbol;Acc:HGNC:17233]	30.5921	31.2951	28.0184	28.236	39.9131	38.882
ENSG00000062650	WAPL	WAPL cohesin release factor [Source:HGNC Symbol;Acc:HGNC:23293]	14.2295	14.4717	13.2265	13.2014	19.5385	19.2674
ENSG00000062716	VMP1	vacuole membrane protein 1 [Source:HGNC Symbol;Acc:HGNC:29559]	34.2755	34.3161	32.7543	32.6601	24.8373	24.1406
ENSG00000062725	APPBP2	amyloid beta precursor protein binding protein 2 [Source:HGNC Symbol;Acc:HGNC:622]	9.03974	8.95573	7.52547	7.75366	15.5409	16.2713
ENSG00000062822	POLD1	DNA polymerase delta 1, catalytic subunit [Source:HGNC Symbol;Acc:HGNC:9175]	36.5508	33.6276	36.27	38.7747	47.1069	43.5116
ENSG00000063015	SEZ6	seizure related 6 homolog [Source:HGNC Symbol;Acc:HGNC:15955]	0.01349	0	0.01133	0.03972	0.07571	0.06724
ENSG00000063046	EIF4B	eukaryotic translation initiation factor 4B [Source:HGNC Symbol;Acc:HGNC:3285]	553.315	581.427	577.75	581.615	656.144	666.22
ENSG00000063127	SLC6A16	solute carrier family 6 member 16 [Source:HGNC Symbol;Acc:HGNC:13622]	0.03909	0.15283	0.13131	0.05752	0.7493	0.81564
ENSG00000063169	BICRA	BRD4 interacting chromatin remodeling complex associated protein [Source:HGNC Symbol;Acc:HGNC:4332]	2.62074	2.5327	2.2175	2.10543	3.0425	2.92602
ENSG00000063176	SPHK2	sphingosine kinase 2 [Source:HGNC Symbol;Acc:HGNC:18859]	10.5552	9.42695	9.77888	9.26742	7.79609	8.5976
ENSG00000063177	RPL18	ribosomal protein L18 [Source:HGNC Symbol;Acc:HGNC:10310]	934.846	870.819	935.484	978.379	1067.4	1048.04
ENSG00000063180	CA11	carbonic anhydrase 11 [Source:HGNC Symbol;Acc:HGNC:1370]	0.86045	0.54992	0.66701	0.64936	2.87799	3.25697
ENSG00000063241	ISOC2	isochorismatase domain containing 2 [Source:HGNC Symbol;Acc:HGNC:26278]	33.1331	27.7388	46.6442	45.0619	30.6043	29.9646
ENSG00000063244	U2AF2	U2 small nuclear RNA auxiliary factor 2 [Source:HGNC Symbol;Acc:HGNC:23156]	162.18	150.587	151.89	149.83	126.243	121.111
ENSG00000063245	EPN1	epsin 1 [Source:HGNC Symbol;Acc:HGNC:21604]	68.0599	62.886	59.2841	63.7764	56.8188	54.4923
ENSG00000063322	MED29	mediator complex subunit 29 [Source:HGNC Symbol;Acc:HGNC:23074]	20.2349	21.1796	20.9373	19.9769	26.0674	27.5879
ENSG00000063438	AHRR	aryl-hydrocarbon receptor repressor [Source:HGNC Symbol;Acc:HGNC:346]	1.30419	1.67613	1.31836	1.04256	2.281	1.94063
ENSG00000063515	GSC2	goosecoid homeobox 2 [Source:HGNC Symbol;Acc:HGNC:4613]	0	0	0	0	0	0.10267
ENSG00000063587	ZNF275	zinc finger protein 275 [Source:HGNC Symbol;Acc:HGNC:13069]	4.38245	4.30128	3.90662	4.15855	4.79502	5.25813
ENSG00000063601	MTMR1	myotubularin related protein 1 [Source:HGNC Symbol;Acc:HGNC:7449]	15.5279	16.2299	15.8879	16.4248	15.1987	13.5378
ENSG00000063660	GPC1	glypican 1 [Source:HGNC Symbol;Acc:HGNC:4449]	26.295	23.2413	21.903	19.8534	51.5743	52.0449
ENSG00000063761	ADCK1	aarF domain containing kinase 1 [Source:HGNC Symbol;Acc:HGNC:19038]	1.7541	1.93527	2.18775	1.77202	3.02066	2.90999
ENSG00000063854	HAGH	hydroxyacylglutathione hydrolase [Source:HGNC Symbol;Acc:HGNC:4805]	27.2188	25.144	27.0986	26.9163	39.4144	38.3357
ENSG00000063978	RNF4	ring finger protein 4 [Source:HGNC Symbol;Acc:HGNC:10067]	24.4618	25.2697	25.248	24.9442	28.3063	29.0074
ENSG00000064012	CASP8	caspase 8 [Source:HGNC Symbol;Acc:HGNC:1509]	2.30512	2.44253	2.78174	2.79361	4.22046	4.27126
ENSG00000064042	LIMCH1	LIM and calponin homology domains 1 [Source:HGNC Symbol;Acc:HGNC:29191]	21.7307	22.8628	17.9521	18.2159	12.1081	12.0062
ENSG00000064102	INTS13	integrator complex subunit 13 [Source:HGNC Symbol;Acc:HGNC:20174]	20.0823	21.02	18.3308	18.5396	10.4977	10.9386
ENSG00000064115	TM7SF3	transmembrane 7 superfamily member 3 [Source:HGNC Symbol;Acc:HGNC:23049]	19.8746	18.5397	17.0993	16.2724	26.7639	26.7254
ENSG00000064195	DLX3	distal-less homeobox 3 [Source:HGNC Symbol;Acc:HGNC:2916]	0.10906	0.14925	0.16486	0.2782	0.83627	0.78803
ENSG00000064199	SPA17	sperm autoantigenic protein 17 [Source:HGNC Symbol;Acc:HGNC:11210]	1.84639	1.816	1.44465	1.39515	1.64076	1.95014
ENSG00000064201	TSPAN32	tetraspanin 32 [Source:HGNC Symbol;Acc:HGNC:13410]	0.41128	0.1608	0.24177	0.20175	1.26913	1.51145
ENSG00000064205	CCN5	cellular communication network factor 5 [Source:HGNC Symbol;Acc:HGNC:12770]	0.35473	0.34674	0.20853	0.27841	3.41655	2.12115
ENSG00000064218	DMRT3	doublesex and mab-3 related transcription factor 3 [Source:HGNC Symbol;Acc:HGNC:13909]	0	0	0	0	0	0
ENSG00000064225	ST3GAL6	ST3 beta-galactoside alpha-2,3-sialyltransferase 6 [Source:HGNC Symbol;Acc:HGNC:18080]	1.23565	1.32206	1.30413	1.39247	0.89001	0.95688
ENSG00000064270	ATP2C2	ATPase secretory pathway Ca2+ transporting 2 [Source:HGNC Symbol;Acc:HGNC:29103]	0	0	0	0	0	0
ENSG00000064300	NGFR	nerve growth factor receptor [Source:HGNC Symbol;Acc:HGNC:7809]	1.03254	1.17206	1.03495	0.86595	6.40049	6.43151
ENSG00000064309	CDON	cell adhesion associated, oncogene regulated [Source:HGNC Symbol;Acc:HGNC:17104]	0.26086	0.25499	0.17213	0.1889	0.81311	0.66929
ENSG00000064313	TAF2	TATA-box binding protein associated factor 2 [Source:HGNC Symbol;Acc:HGNC:11536]	14.35	14.6999	12.4303	12.284	13.5875	14.262
ENSG00000064393	HIPK2	homeodomain interacting protein kinase 2 [Source:HGNC Symbol;Acc:HGNC:14402]	9.14158	9.4568	8.79955	8.54722	7.62732	8.34633
ENSG00000064419	TNPO3	transportin 3 [Source:HGNC Symbol;Acc:HGNC:17103]	35.1362	36.335	32.1584	32.3126	31.45	31.9305
ENSG00000064489	BORCS8-MEF2B	BORCS8-MEF2B readthrough [Source:HGNC Symbol;Acc:HGNC:39979]	0.06292	0	0.02642	0.06173	0.11768	0.05879
ENSG00000064490	RFXANK	regulatory factor X associated ankyrin containing protein [Source:HGNC Symbol;Acc:HGNC:9987]	23.4285	21.3686	22.5848	22.1353	21.1751	21.5558
ENSG00000064545	TMEM161A	transmembrane protein 161A [Source:HGNC Symbol;Acc:HGNC:26020]	13.8928	12.4215	14.3563	14.3473	13.0147	13.8992
ENSG00000064547	LPAR2	lysophosphatidic acid receptor 2 [Source:HGNC Symbol;Acc:HGNC:3168]	1.38213	1.43815	1.04838	1.72777	1.8761	2.18003
ENSG00000064601	CTSA	cathepsin A [Source:HGNC Symbol;Acc:HGNC:9251]	190.922	186.518	185.465	182.515	259.387	255.397
ENSG00000064607	SUGP2	SURP and G-patch domain containing 2 [Source:HGNC Symbol;Acc:HGNC:18641]	28.9156	27.8322	28.847	27.2084	20.3155	20.3917
ENSG00000064651	SLC12A2	solute carrier family 12 member 2 [Source:HGNC Symbol;Acc:HGNC:10911]	3.57513	3.79321	3.16187	3.13486	2.92618	3.20919
ENSG00000064652	SNX24	sorting nexin 24 [Source:HGNC Symbol;Acc:HGNC:21533]	21.6799	21.8058	21.4451	24.1561	15.2781	15.4612
ENSG00000064655	EYA2	EYA transcriptional coactivator and phosphatase 2 [Source:HGNC Symbol;Acc:HGNC:3520]	0	0.02234	0	0.02243	0.0855	0.04271
ENSG00000064666	CNN2	calponin 2 [Source:HGNC Symbol;Acc:HGNC:2156]	407.202	384.93	383.765	380.309	194.173	188.751
ENSG00000064687	ABCA7	ATP binding cassette subfamily A member 7 [Source:HGNC Symbol;Acc:HGNC:37]	3.94754	4.17609	3.62986	3.58687	12.5692	12.5381
ENSG00000064692	SNCAIP	synuclein alpha interacting protein [Source:HGNC Symbol;Acc:HGNC:11139]	0.10245	0.02225	0.05736	0.08934	0.17031	0.11345
ENSG00000064703	DDX20	DEAD-box helicase 20 [Source:HGNC Symbol;Acc:HGNC:2743]	9.75893	10.2942	9.04287	9.1721	8.35895	8.55335
ENSG00000064726	BTBD1	BTB domain containing 1 [Source:HGNC Symbol;Acc:HGNC:1120]	31.9321	31.9075	28.1744	28.922	24.7584	24.0185
ENSG00000064763	FAR2	fatty acyl-CoA reductase 2 [Source:HGNC Symbol;Acc:HGNC:25531]	0.08021	0.04704	0.0943	0.06295	0.015	0.01998
ENSG00000064787	BCAS1	breast carcinoma amplified sequence 1 [Source:HGNC Symbol;Acc:HGNC:974]	0	0.0168	0	0	0.06427	0.06422
ENSG00000064835	POU1F1	POU class 1 homeobox 1 [Source:HGNC Symbol;Acc:HGNC:9210]	0	0	0	0	0	0
ENSG00000064886	CHI3L2	chitinase 3 like 2 [Source:HGNC Symbol;Acc:HGNC:1933]	0	0	0	0	0.02447	0
ENSG00000064932	SBNO2	strawberry notch homolog 2 [Source:HGNC Symbol;Acc:HGNC:29158]	28.1468	26.2462	25.3183	25.5825	27.9427	27.5196
ENSG00000064933	PMS1	PMS1 homolog 1, mismatch repair system component [Source:HGNC Symbol;Acc:HGNC:9121]	8.70407	9.38691	8.57826	8.25706	10.5775	10.272
ENSG00000064961	HMG20B	high mobility group 20B [Source:HGNC Symbol;Acc:HGNC:5002]	117.416	108.435	104.108	105.287	84.9163	90.1099
ENSG00000064989	CALCRL	calcitonin receptor like receptor [Source:HGNC Symbol;Acc:HGNC:16709]	0.02786	0.04538	0.0078	0.02733	0.12157	0.1099
ENSG00000064995	TAF11	TATA-box binding protein associated factor 11 [Source:HGNC Symbol;Acc:HGNC:11544]	14.5497	13.9819	12.3477	11.7448	14.8397	16.596
ENSG00000064999	ANKS1A	ankyrin repeat and sterile alpha motif domain containing 1A [Source:HGNC Symbol;Acc:HGNC:20961]	9.88543	9.82873	8.27923	7.90951	11.2665	11.1124
ENSG00000065000	AP3D1	adaptor related protein complex 3 subunit delta 1 [Source:HGNC Symbol;Acc:HGNC:568]	103.394	101.612	122.354	120.874	95.8138	93.9617
ENSG00000065029	ZNF76	zinc finger protein 76 [Source:HGNC Symbol;Acc:HGNC:13149]	20.5161	19.9912	21.9005	19.7711	49.1718	49.5975
ENSG00000065054	SLC9A3R2	SLC9A3 regulator 2 [Source:HGNC Symbol;Acc:HGNC:11076]	45.3788	41.9935	43.0298	42.9991	25.6272	27.4309
ENSG00000065057	NTHL1	nth like DNA glycosylase 1 [Source:HGNC Symbol;Acc:HGNC:8028]	20.745	18.6139	21.576	21.6049	12.833	12.3253
ENSG00000065060	UHRF1BP1	UHRF1 binding protein 1 [Source:HGNC Symbol;Acc:HGNC:21216]	12.9803	13.9115	16.1669	15.575	15.8547	16.9575
ENSG00000065135	GNAI3	G protein subunit alpha i3 [Source:HGNC Symbol;Acc:HGNC:4387]	10.1915	10.0294	9.95542	10.011	8.22732	8.59187
ENSG00000065150	IPO5	importin 5 [Source:HGNC Symbol;Acc:HGNC:6402]	64.3036	65.9243	67.0279	68.4128	44.9893	43.1229
ENSG00000065154	OAT	ornithine aminotransferase [Source:HGNC Symbol;Acc:HGNC:8091]	39.6375	40.2683	36.4432	37.3855	53.6713	54.7193
ENSG00000065183	WDR3	WD repeat domain 3 [Source:HGNC Symbol;Acc:HGNC:12755]	5.40104	5.56219	5.66019	5.83873	3.45365	3.38895
ENSG00000065243	PKN2	protein kinase N2 [Source:HGNC Symbol;Acc:HGNC:9406]	10.0235	10.6294	8.78677	8.10007	12.0485	11.6425
ENSG00000065268	WDR18	WD repeat domain 18 [Source:HGNC Symbol;Acc:HGNC:17956]	71.2346	69.3015	68.8163	71.3875	39.255	40.2103
ENSG00000065308	TRAM2	translocation associated membrane protein 2 [Source:HGNC Symbol;Acc:HGNC:16855]	61.9914	64.0824	63.2473	62.8569	47.5673	45.8374
ENSG00000065320	NTN1	netrin 1 [Source:HGNC Symbol;Acc:HGNC:8029]	1.13778	1.04727	0.93162	0.80928	3.04995	2.68126
ENSG00000065325	GLP2R	glucagon like peptide 2 receptor [Source:HGNC Symbol;Acc:HGNC:4325]	0.17584	0.14544	0.06816	0.06635	0.51858	0.46339
ENSG00000065328	MCM10	minichromosome maintenance 10 replication initiation factor [Source:HGNC Symbol;Acc:HGNC:18043]	12.9801	13.1094	11.7914	11.2176	12.2721	12.6091
ENSG00000065357	DGKA	diacylglycerol kinase alpha [Source:HGNC Symbol;Acc:HGNC:2849]	20.8789	22.3113	20.9755	21.1472	35.6756	34.4081
ENSG00000065361	ERBB3	erb-b2 receptor tyrosine kinase 3 [Source:HGNC Symbol;Acc:HGNC:3431]	8.81416	8.99104	7.58036	7.6656	11.5692	11.0433
ENSG00000065371	ROPN1	rhophilin associated tail protein 1 [Source:HGNC Symbol;Acc:HGNC:17692]	0	0	0	0	0	0
ENSG00000065413	ANKRD44	ankyrin repeat domain 44 [Source:HGNC Symbol;Acc:HGNC:25259]	1.05363	0.97521	0.65775	0.71352	1.15963	1.06284
ENSG00000065427	KARS1	lysyl-tRNA synthetase 1 [Source:HGNC Symbol;Acc:HGNC:6215]	103.01	103.645	105.526	104.327	69.8429	70.9533
ENSG00000065457	ADAT1	adenosine deaminase tRNA specific 1 [Source:HGNC Symbol;Acc:HGNC:228]	16.5805	16.1773	15.7349	16.4753	21.4108	19.5583
ENSG00000065485	PDIA5	protein disulfide isomerase family A member 5 [Source:HGNC Symbol;Acc:HGNC:24811]	9.6338	10.0786	12.9498	13.2562	12.6638	12.9217
ENSG00000065491	TBC1D22B	TBC1 domain family member 22B [Source:HGNC Symbol;Acc:HGNC:21602]	15.5744	15.1594	13.9191	13.9929	19.2852	20.2598
ENSG00000065518	NDUFB4	NADH:ubiquinone oxidoreductase subunit B4 [Source:HGNC Symbol;Acc:HGNC:7699]	70.5312	65.9596	61.648	67.2292	43.2082	43.0095
ENSG00000065526	SPEN	spen family transcriptional repressor [Source:HGNC Symbol;Acc:HGNC:17575]	8.56958	8.4482	7.63158	7.52171	9.91604	9.76512
ENSG00000065534	MYLK	myosin light chain kinase [Source:HGNC Symbol;Acc:HGNC:7590]	25.5763	26.9072	24.6573	24.6893	46.6667	45.2483
ENSG00000065548	ZC3H15	zinc finger CCCH-type containing 15 [Source:HGNC Symbol;Acc:HGNC:29528]	41.422	43.9835	41.9403	41.9535	33.8756	35.9093
ENSG00000065559	MAP2K4	mitogen-activated protein kinase kinase 4 [Source:HGNC Symbol;Acc:HGNC:6844]	9.18463	9.98483	7.89863	7.55234	10.0337	11.5244
ENSG00000065600	PACC1	proton activated chloride channel 1 [Source:HGNC Symbol;Acc:HGNC:25593]	9.34778	9.13719	9.22234	9.17088	9.21697	10.861
ENSG00000065609	SNAP91	synaptosome associated protein 91 [Source:HGNC Symbol;Acc:HGNC:14986]	0	0	0	0	0	0.00794
ENSG00000065613	SLK	STE20 like kinase [Source:HGNC Symbol;Acc:HGNC:11088]	9.86183	10.3626	8.34283	8.23815	11.3306	11.6306
ENSG00000065615	CYB5R4	cytochrome b5 reductase 4 [Source:HGNC Symbol;Acc:HGNC:20147]	1.14684	1.12703	0.92169	0.94971	1.71239	1.50551
ENSG00000065618	COL17A1	collagen type XVII alpha 1 chain [Source:HGNC Symbol;Acc:HGNC:2194]	0.11125	0.11863	0.16137	0.24805	0.14186	0.12599
ENSG00000065621	GSTO2	glutathione S-transferase omega 2 [Source:HGNC Symbol;Acc:HGNC:23064]	0.24511	0.23133	0.22004	0.35657	0.74294	0.88974
ENSG00000065665	SEC61A2	SEC61 translocon subunit alpha 2 [Source:HGNC Symbol;Acc:HGNC:17702]	1.97908	2.02343	2.0441	2.12017	3.40346	3.54234
ENSG00000065675	PRKCQ	protein kinase C theta [Source:HGNC Symbol;Acc:HGNC:9410]	0.17437	0.13635	0.23429	0.13685	0.50545	0.47788
ENSG00000065717	TLE2	TLE family member 2, transcriptional corepressor [Source:HGNC Symbol;Acc:HGNC:11838]	4.01943	3.90521	4.45322	3.96712	11.9549	11.206
ENSG00000065802	ASB1	ankyrin repeat and SOCS box containing 1 [Source:HGNC Symbol;Acc:HGNC:16011]	14.8089	14.5316	19.3947	20.3304	13.3625	13.8927
ENSG00000065809	FAM107B	family with sequence similarity 107 member B [Source:HGNC Symbol;Acc:HGNC:23726]	5.84807	5.78961	6.10751	5.95807	6.40798	6.99579
ENSG00000065833	ME1	malic enzyme 1 [Source:HGNC Symbol;Acc:HGNC:6983]	1.59829	1.34622	1.05666	1.26778	1.92385	2.26646
ENSG00000065882	TBC1D1	TBC1 domain family member 1 [Source:HGNC Symbol;Acc:HGNC:11578]	15.0673	14.8349	14.2749	14.6748	13.2426	12.4599
ENSG00000065883	CDK13	cyclin dependent kinase 13 [Source:HGNC Symbol;Acc:HGNC:1733]	3.49178	3.46554	3.26265	3.33801	4.16224	4.39077
ENSG00000065911	MTHFD2	methylenetetrahydrofolate dehydrogenase (NADP+ dependent) 2, methenyltetrahydrofolate cyclohydrolase [Source:HGNC Symbol;Acc:HGNC:7434]	68.2932	72.5255	98.5859	99.363	101.179	102.661
ENSG00000065923	SLC9A7	solute carrier family 9 member A7 [Source:HGNC Symbol;Acc:HGNC:17123]	4.43417	4.25082	4.19227	4.2274	4.54027	4.63401
ENSG00000065970	FOXJ2	forkhead box J2 [Source:HGNC Symbol;Acc:HGNC:24818]	10.2128	10.746	9.19796	9.97926	13.0952	12.3004
ENSG00000065978	YBX1	Y-box binding protein 1 [Source:HGNC Symbol;Acc:HGNC:8014]	279.419	290.629	284.702	277.215	189.861	197.661
ENSG00000065989	PDE4A	phosphodiesterase 4A [Source:HGNC Symbol;Acc:HGNC:8780]	5.6907	5.32459	4.61356	4.01385	9.24464	8.54756
ENSG00000066027	PPP2R5A	protein phosphatase 2 regulatory subunit B'alpha [Source:HGNC Symbol;Acc:HGNC:9309]	8.93759	8.63366	7.38825	7.25842	13.4604	12.8228
ENSG00000066032	CTNNA2	catenin alpha 2 [Source:HGNC Symbol;Acc:HGNC:2510]	0	0.01506	0	0	0	0.01919
ENSG00000066044	ELAVL1	ELAV like RNA binding protein 1 [Source:HGNC Symbol;Acc:HGNC:3312]	25.2469	24.2566	21.155	22.6077	19.225	20.0354
ENSG00000066056	TIE1	tyrosine kinase with immunoglobulin like and EGF like domains 1 [Source:HGNC Symbol;Acc:HGNC:11809]	4.62156	3.87617	4.86065	5.44951	16.4412	15.7556
ENSG00000066084	DIP2B	disco interacting protein 2 homolog B [Source:HGNC Symbol;Acc:HGNC:29284]	7.8044	7.69231	6.51578	6.37739	8.30385	9.6128
ENSG00000066117	SMARCD1	SWI/SNF related, matrix associated, actin dependent regulator of chromatin, subfamily d, member 1 [Source:HGNC Symbol;Acc:HGNC:11106]	37.8087	39.6269	36.02	34.0573	34.2717	31.6805
ENSG00000066135	KDM4A	lysine demethylase 4A [Source:HGNC Symbol;Acc:HGNC:22978]	10.9439	12.8121	13.345	14.0509	14.8358	15.9662
ENSG00000066136	NFYC	nuclear transcription factor Y subunit gamma [Source:HGNC Symbol;Acc:HGNC:7806]	22.2765	21.826	23.3018	22.9902	30.7664	30.7656
ENSG00000066185	ZMYND12	zinc finger MYND-type containing 12 [Source:HGNC Symbol;Acc:HGNC:21192]	0.0371	0	0	0.07279	0.38157	0.39281
ENSG00000066230	SLC9A3	solute carrier family 9 member A3 [Source:HGNC Symbol;Acc:HGNC:11073]	1.14432	0.9987	1.05538	1.03245	1.47132	1.24736
ENSG00000066248	NGEF	neuronal guanine nucleotide exchange factor [Source:HGNC Symbol;Acc:HGNC:7807]	0.10695	0.10454	0.11976	0.08744	0.75009	0.93267
ENSG00000066279	ASPM	abnormal spindle microtubule assembly [Source:HGNC Symbol;Acc:HGNC:19048]	12.7222	12.4509	9.32389	9.12916	7.64602	7.57949
ENSG00000066294	CD84	CD84 molecule [Source:HGNC Symbol;Acc:HGNC:1704]	0	0	0	0	0.04756	0
ENSG00000066322	ELOVL1	ELOVL fatty acid elongase 1 [Source:HGNC Symbol;Acc:HGNC:14418]	44.4271	48.6155	50.9195	46.7045	43.144	42.423
ENSG00000066336	SPI1	Spi-1 proto-oncogene [Source:HGNC Symbol;Acc:HGNC:11241]	0	0	0	0	0.18176	0.0908
ENSG00000066379	ZNRD1	zinc ribbon domain containing 1 [Source:HGNC Symbol;Acc:HGNC:13182]	23.6762	26.0765	25.9322	24.9948	19.4579	19.5249
ENSG00000066382	MPPED2	metallophosphoesterase domain containing 2 [Source:HGNC Symbol;Acc:HGNC:1180]	0	0	0	0	0	0
ENSG00000066405	CLDN18	claudin 18 [Source:HGNC Symbol;Acc:HGNC:2039]	0	0	0	0	0	0
ENSG00000066422	ZBTB11	zinc finger and BTB domain containing 11 [Source:HGNC Symbol;Acc:HGNC:16740]	7.71532	8.15935	7.11965	7.43152	10.1792	11.4675
ENSG00000066427	ATXN3	ataxin 3 [Source:HGNC Symbol;Acc:HGNC:7106]	3.20718	3.48146	3.19189	2.96853	4.77993	4.37028
ENSG00000066455	GOLGA5	golgin A5 [Source:HGNC Symbol;Acc:HGNC:4428]	19.4773	21.139	21.7707	20.5786	26.2691	28.0217
ENSG00000066468	FGFR2	fibroblast growth factor receptor 2 [Source:HGNC Symbol;Acc:HGNC:3689]	0	0	0.01557	0.01819	0	0.0231
ENSG00000066557	LRRC40	leucine rich repeat containing 40 [Source:HGNC Symbol;Acc:HGNC:26004]	10.2014	11.357	9.70711	9.53825	9.27792	9.35107
ENSG00000066583	ISOC1	isochorismatase domain containing 1 [Source:HGNC Symbol;Acc:HGNC:24254]	10.2874	10.2271	9.0566	8.57312	11.2322	13.2162
ENSG00000066629	EML1	EMAP like 1 [Source:HGNC Symbol;Acc:HGNC:3330]	4.18969	4.20451	4.35119	3.97339	5.81136	6.15886
ENSG00000066651	TRMT11	tRNA methyltransferase 11 homolog [Source:HGNC Symbol;Acc:HGNC:21080]	7.82208	7.85658	6.28447	7.28129	7.31441	8.05646
ENSG00000066654	THUMPD1	THUMP domain containing 1 [Source:HGNC Symbol;Acc:HGNC:23807]	10.9422	10.5557	9.49555	9.63608	11.5476	12.3981
ENSG00000066697	MSANTD3	Myb/SANT DNA binding domain containing 3 [Source:HGNC Symbol;Acc:HGNC:23370]	29.6556	28.7662	30.6351	30.2683	29.9687	30.7597
ENSG00000066735	KIF26A	kinesin family member 26A [Source:HGNC Symbol;Acc:HGNC:20226]	0.58273	0.45176	0.34594	0.29571	1.60656	1.44564
ENSG00000066739	ATG2B	autophagy related 2B [Source:HGNC Symbol;Acc:HGNC:20187]	3.46696	3.66704	3.20848	3.06713	5.2984	5.70497
ENSG00000066777	ARFGEF1	ADP ribosylation factor guanine nucleotide exchange factor 1 [Source:HGNC Symbol;Acc:HGNC:15772]	12.2584	13.5208	11.3885	11.2658	13.4494	14.112
ENSG00000066813	ACSM2B	acyl-CoA synthetase medium chain family member 2B [Source:HGNC Symbol;Acc:HGNC:30931]	0	0	0	0	0	0
ENSG00000066827	ZFAT	zinc finger and AT-hook domain containing [Source:HGNC Symbol;Acc:HGNC:19899]	5.60892	4.93913	4.74147	4.12102	3.63907	3.96312
ENSG00000066855	MTFR1	mitochondrial fission regulator 1 [Source:HGNC Symbol;Acc:HGNC:29510]	14.9866	15.2558	17.8357	17.0134	14.9749	16.5361
ENSG00000066923	STAG3	stromal antigen 3 [Source:HGNC Symbol;Acc:HGNC:11356]	0.20733	0.10133	0.09794	0.08899	0.30293	0.29864
ENSG00000066926	FECH	ferrochelatase [Source:HGNC Symbol;Acc:HGNC:3647]	2.47087	2.83336	2.85549	3.22733	6.54529	6.5192
ENSG00000066933	MYO9A	myosin IXA [Source:HGNC Symbol;Acc:HGNC:7608]	3.67974	3.74801	3.16663	3.4093	5.04442	5.38589
ENSG00000067048	DDX3Y	DEAD-box helicase 3 Y-linked [Source:HGNC Symbol;Acc:HGNC:2699]	0.0419	0	0.01759	0	0	0
ENSG00000067057	PFKP	phosphofructokinase, platelet [Source:HGNC Symbol;Acc:HGNC:8878]	153.281	147.441	155.243	156.487	65.5426	63.8796
ENSG00000067064	IDI1	isopentenyl-diphosphate delta isomerase 1 [Source:HGNC Symbol;Acc:HGNC:5387]	12.7276	14.5144	12.6772	12.9223	11.6248	10.8623
ENSG00000067066	SP100	SP100 nuclear antigen [Source:HGNC Symbol;Acc:HGNC:11206]	13.0831	14.4791	18.3295	16.7437	10.4302	10.8265
ENSG00000067082	KLF6	Kruppel like factor 6 [Source:HGNC Symbol;Acc:HGNC:2235]	29.4416	30.3012	31.1632	31.3834	19.6797	18.3849
ENSG00000067113	PLPP1	phospholipid phosphatase 1 [Source:HGNC Symbol;Acc:HGNC:9228]	4.28419	4.90351	4.61262	4.84974	15.1685	17.3342
ENSG00000067141	NEO1	neogenin 1 [Source:HGNC Symbol;Acc:HGNC:7754]	10.4283	11.3419	9.80281	9.41183	16.2355	15.0954
ENSG00000067167	TRAM1	translocation associated membrane protein 1 [Source:HGNC Symbol;Acc:HGNC:20568]	86.0445	86.8291	93.0035	96.6787	144.005	146.199
ENSG00000067177	PHKA1	phosphorylase kinase regulatory subunit alpha 1 [Source:HGNC Symbol;Acc:HGNC:8925]	0.60494	0.73252	0.6521	0.70865	1.23268	1.32727
ENSG00000067182	TNFRSF1A	TNF receptor superfamily member 1A [Source:HGNC Symbol;Acc:HGNC:11916]	42.0117	40.5542	40.6163	39.6265	31.7556	31.3141
ENSG00000067191	CACNB1	calcium voltage-gated channel auxiliary subunit beta 1 [Source:HGNC Symbol;Acc:HGNC:1401]	3.44117	3.09455	4.2128	3.82618	6.83609	7.86882
ENSG00000067208	EVI5	ecotropic viral integration site 5 [Source:HGNC Symbol;Acc:HGNC:3501]	3.48812	3.60351	2.74342	2.88296	3.68283	3.52289
ENSG00000067221	STOML1	stomatin like 1 [Source:HGNC Symbol;Acc:HGNC:14560]	1.6087	1.43995	1.60144	2.23438	1.71557	1.81266
ENSG00000067225	PKM	pyruvate kinase M1/2 [Source:HGNC Symbol;Acc:HGNC:9021]	879.315	886.132	902.19	891.592	619.644	559.928
ENSG00000067248	DHX29	DExH-box helicase 29 [Source:HGNC Symbol;Acc:HGNC:15815]	11.6944	11.0384	11.1904	11.1508	9.08062	8.74718
ENSG00000067334	DNTTIP2	deoxynucleotidyltransferase terminal interacting protein 2 [Source:HGNC Symbol;Acc:HGNC:24013]	10.3675	9.85162	9.3452	8.69799	9.45155	9.74353
ENSG00000067365	METTL22	methyltransferase like 22 [Source:HGNC Symbol;Acc:HGNC:28368]	5.49991	5.81099	5.95078	5.74286	5.98588	6.04135
ENSG00000067369	TP53BP1	tumor protein p53 binding protein 1 [Source:HGNC Symbol;Acc:HGNC:11999]	12.5894	13.2314	11.6987	12.3028	18.4825	18.7588
ENSG00000067445	TRO	trophinin [Source:HGNC Symbol;Acc:HGNC:12326]	4.00503	4.34579	3.79541	4.22964	10.4909	9.71928
ENSG00000067533	RRP15	ribosomal RNA processing 15 homolog [Source:HGNC Symbol;Acc:HGNC:24255]	5.1384	5.90857	6.11373	5.79411	4.38798	4.7076
ENSG00000067560	RHOA	ras homolog family member A [Source:HGNC Symbol;Acc:HGNC:667]	238.282	241.704	239.058	245.002	234.284	229.605
ENSG00000067596	DHX8	DEAH-box helicase 8 [Source:HGNC Symbol;Acc:HGNC:2749]	19.2597	20.5354	18.3732	19.0056	25.9099	25.3629
ENSG00000067606	PRKCZ	protein kinase C zeta [Source:HGNC Symbol;Acc:HGNC:9412]	29.3895	30.2394	40.0295	39.3161	26.2804	26.9924
ENSG00000067646	ZFY	zinc finger protein Y-linked [Source:HGNC Symbol;Acc:HGNC:12870]	0	0.0104	0	0	0	0.00663
ENSG00000067704	IARS2	isoleucyl-tRNA synthetase 2, mitochondrial [Source:HGNC Symbol;Acc:HGNC:29685]	36.7871	37.3728	34.9039	34.687	32.3548	32.6085
ENSG00000067715	SYT1	synaptotagmin 1 [Source:HGNC Symbol;Acc:HGNC:11509]	0.15682	0.1297	0.1317	0.14202	0.85728	0.90917
ENSG00000067798	NAV3	neuron navigator 3 [Source:HGNC Symbol;Acc:HGNC:15998]	5.96499	5.65689	4.83214	5.26363	0.42587	0.60541
ENSG00000067829	IDH3G	isocitrate dehydrogenase (NAD(+)) 3 non-catalytic subunit gamma [Source:HGNC Symbol;Acc:HGNC:5386]	68.4902	65.8668	69.0142	67.1941	53.9871	54.0219
ENSG00000067836	ROGDI	rogdi atypical leucine zipper [Source:HGNC Symbol;Acc:HGNC:29478]	8.48543	9.35061	7.96636	7.53949	12.0518	11.1692
ENSG00000067840	PDZD4	PDZ domain containing 4 [Source:HGNC Symbol;Acc:HGNC:21167]	1.26695	1.23841	1.29197	0.96182	4.85172	4.25583
ENSG00000067842	ATP2B3	ATPase plasma membrane Ca2+ transporting 3 [Source:HGNC Symbol;Acc:HGNC:816]	0.02652	0.03457	0.02227	0.00867	0.2232	0.2533
ENSG00000067900	ROCK1	Rho associated coiled-coil containing protein kinase 1 [Source:HGNC Symbol;Acc:HGNC:10251]	5.40765	5.72044	4.70784	5.01058	4.22514	4.40877
ENSG00000067955	CBFB	core-binding factor subunit beta [Source:HGNC Symbol;Acc:HGNC:1539]	18.2542	18.2005	14.4696	14.9479	15.8551	16.9528
ENSG00000067992	PDK3	pyruvate dehydrogenase kinase 3 [Source:HGNC Symbol;Acc:HGNC:8811]	0.4462	0.49721	0.40094	0.47277	1.37689	1.5425
ENSG00000068001	HYAL2	hyaluronidase 2 [Source:HGNC Symbol;Acc:HGNC:5321]	9.14205	8.88136	7.94787	7.80156	5.93042	5.82523
ENSG00000068024	HDAC4	histone deacetylase 4 [Source:HGNC Symbol;Acc:HGNC:14063]	0.73348	0.60571	0.5788	0.60174	0.57945	0.51989
ENSG00000068028	RASSF1	Ras association domain family member 1 [Source:HGNC Symbol;Acc:HGNC:9882]	13.4583	12.798	12.4785	13.2634	13.2966	13.5607
ENSG00000068078	FGFR3	fibroblast growth factor receptor 3 [Source:HGNC Symbol;Acc:HGNC:3690]	3.91332	3.47624	2.74236	2.49033	15.5892	16.4369
ENSG00000068079	IFI35	interferon induced protein 35 [Source:HGNC Symbol;Acc:HGNC:5399]	27.6871	27.964	41.6671	39.0951	33.6874	34.5204
ENSG00000068097	HEATR6	HEAT repeat containing 6 [Source:HGNC Symbol;Acc:HGNC:24076]	8.72531	9.15545	9.54367	9.50828	12.3211	11.6742
ENSG00000068120	COASY	Coenzyme A synthase [Source:HGNC Symbol;Acc:HGNC:29932]	68.2167	63.8162	67.5156	68.6729	59.7605	55.7661
ENSG00000068137	PLEKHH3	pleckstrin homology, MyTH4 and FERM domain containing H3 [Source:HGNC Symbol;Acc:HGNC:26105]	10.9911	9.62518	9.63986	9.21904	13.2594	11.6712
ENSG00000068305	MEF2A	myocyte enhancer factor 2A [Source:HGNC Symbol;Acc:HGNC:6993]	11.0514	12.1758	11.2533	11.408	27.8845	27.7047
ENSG00000068308	OTUD5	OTU deubiquitinase 5 [Source:HGNC Symbol;Acc:HGNC:25402]	37.5959	38.8951	40.288	37.8599	46.5451	44.7455
ENSG00000068323	TFE3	transcription factor binding to IGHM enhancer 3 [Source:HGNC Symbol;Acc:HGNC:11752]	46.5295	43.5427	49.4451	49.7435	35.8495	34.7725
ENSG00000068354	TBC1D25	TBC1 domain family member 25 [Source:HGNC Symbol;Acc:HGNC:8092]	11.6362	10.9636	11.2328	11.3718	7.71202	7.7897
ENSG00000068366	ACSL4	acyl-CoA synthetase long chain family member 4 [Source:HGNC Symbol;Acc:HGNC:3571]	38.8982	40.1025	36.0539	37.8802	19.7741	18.3823
ENSG00000068383	INPP5A	inositol polyphosphate-5-phosphatase A [Source:HGNC Symbol;Acc:HGNC:6076]	9.62965	9.57915	8.29349	8.40802	5.14805	5.72711
ENSG00000068394	GPKOW	G-patch domain and KOW motifs [Source:HGNC Symbol;Acc:HGNC:30677]	34.1975	30.2818	28.4315	31.5018	21.1907	18.3799
ENSG00000068400	GRIPAP1	GRIP1 associated protein 1 [Source:HGNC Symbol;Acc:HGNC:18706]	23.6687	22.5132	24.4373	25.7376	32.1483	31.2586
ENSG00000068438	FTSJ1	FtsJ RNA 2'-O-methyltransferase 1 [Source:HGNC Symbol;Acc:HGNC:13254]	39.1227	39.2346	47.237	46.5925	35.2141	33.9749
ENSG00000068489	PRR11	proline rich 11 [Source:HGNC Symbol;Acc:HGNC:25619]	34.185	34.9119	32.4138	31.2039	13.3236	14.1842
ENSG00000068615	REEP1	receptor accessory protein 1 [Source:HGNC Symbol;Acc:HGNC:25786]	1.63023	2.71487	1.77471	1.9548	4.34744	6.24311
ENSG00000068650	ATP11A	ATPase phospholipid transporting 11A [Source:HGNC Symbol;Acc:HGNC:13552]	4.51718	4.69725	3.67513	3.63965	3.3792	3.34448
ENSG00000068654	POLR1A	RNA polymerase I subunit A [Source:HGNC Symbol;Acc:HGNC:17264]	9.66858	9.48633	9.55184	9.38745	6.20882	6.02523
ENSG00000068697	LAPTM4A	lysosomal protein transmembrane 4 alpha [Source:HGNC Symbol;Acc:HGNC:6924]	123.741	128.351	134.681	134.045	192.111	189.453
ENSG00000068724	TTC7A	tetratricopeptide repeat domain 7A [Source:HGNC Symbol;Acc:HGNC:19750]	6.66946	5.93944	5.96627	6.09065	7.5061	7.52042
ENSG00000068745	IP6K2	inositol hexakisphosphate kinase 2 [Source:HGNC Symbol;Acc:HGNC:17313]	24.6074	26.8492	25.6063	25.9914	30.9743	32.6393
ENSG00000068781	STON1-GTF2A1L	STON1-GTF2A1L readthrough [Source:HGNC Symbol;Acc:HGNC:30651]	0.01484	0	0	0.02912	0.04164	0.01849
ENSG00000068784	SRBD1	S1 RNA binding domain 1 [Source:HGNC Symbol;Acc:HGNC:25521]	6.94943	6.94417	7.47386	7.59234	9.00224	9.69857
ENSG00000068796	KIF2A	kinesin family member 2A [Source:HGNC Symbol;Acc:HGNC:6318]	12.3597	12.2835	11.5416	11.3002	14.0184	13.9624
ENSG00000068831	RASGRP2	RAS guanyl releasing protein 2 [Source:HGNC Symbol;Acc:HGNC:9879]	2.57983	1.99335	2.10463	2.16944	6.45603	5.34114
ENSG00000068878	PSME4	proteasome activator subunit 4 [Source:HGNC Symbol;Acc:HGNC:20635]	15.8526	16.0694	15.3116	15.3069	11.3319	11.776
ENSG00000068885	IFT80	intraflagellar transport 80 [Source:HGNC Symbol;Acc:HGNC:29262]	3.77524	4.17574	3.51608	3.57848	7.45858	7.39937
ENSG00000068903	SIRT2	sirtuin 2 [Source:HGNC Symbol;Acc:HGNC:10886]	22.2514	19.8135	21.0929	21.4715	33.8046	33.6438
ENSG00000068912	ERLEC1	endoplasmic reticulum lectin 1 [Source:HGNC Symbol;Acc:HGNC:25222]	23.3429	22.3408	22.1755	22.4004	22.8477	24.4115
ENSG00000068971	PPP2R5B	protein phosphatase 2 regulatory subunit B'beta [Source:HGNC Symbol;Acc:HGNC:9310]	10.0036	8.98539	10.5842	9.73266	18.0085	17.3071
ENSG00000068976	PYGM	glycogen phosphorylase, muscle associated [Source:HGNC Symbol;Acc:HGNC:9726]	0.05941	0.03871	0.19957	0.07771	0.12963	0.19736
ENSG00000068985	PAGE1	PAGE family member 1 [Source:HGNC Symbol;Acc:HGNC:4107]	0	0	0	0	0	0
ENSG00000069011	PITX1	paired like homeodomain 1 [Source:HGNC Symbol;Acc:HGNC:9004]	3.27861	2.4451	1.97834	2.43029	2.88414	3.1011
ENSG00000069018	TRPC7	transient receptor potential cation channel subfamily C member 7 [Source:HGNC Symbol;Acc:HGNC:20754]	0	0	0	0	0	0
ENSG00000069020	MAST4	microtubule associated serine/threonine kinase family member 4 [Source:HGNC Symbol;Acc:HGNC:19037]	0.12717	0.12431	0.1157	0.13516	0.20811	0.29045
ENSG00000069122	ADGRF5	adhesion G protein-coupled receptor F5 [Source:HGNC Symbol;Acc:HGNC:19030]	0.06896	0.1926	0.17374	0.16431	0.49747	0.5216
ENSG00000069188	SDK2	sidekick cell adhesion molecule 2 [Source:HGNC Symbol;Acc:HGNC:19308]	0.00512	0.01502	0.01721	0.02513	0.03353	0.06063
ENSG00000069206	ADAM7	ADAM metallopeptidase domain 7 [Source:HGNC Symbol;Acc:HGNC:214]	0	0	0	0	0	0
ENSG00000069248	NUP133	nucleoporin 133 [Source:HGNC Symbol;Acc:HGNC:18016]	14.6141	15.2116	13.7006	13.9099	13.9204	14.1125
ENSG00000069275	NUCKS1	nuclear casein kinase and cyclin dependent kinase substrate 1 [Source:HGNC Symbol;Acc:HGNC:29923]	75.2582	76.7272	62.129	62.4957	92.6429	94.6325
ENSG00000069329	VPS35	VPS35 retromer complex component [Source:HGNC Symbol;Acc:HGNC:13487]	22.5651	22.9492	21.1378	22.0313	35.2539	36.276
ENSG00000069345	DNAJA2	DnaJ heat shock protein family (Hsp40) member A2 [Source:HGNC Symbol;Acc:HGNC:14884]	23.0195	23.4047	21.9938	21.2881	24.6308	25.1041
ENSG00000069399	BCL3	BCL3 transcription coactivator [Source:HGNC Symbol;Acc:HGNC:998]	3.90067	3.04433	3.09802	2.96656	7.18192	6.76162
ENSG00000069424	KCNAB2	potassium voltage-gated channel subfamily A regulatory beta subunit 2 [Source:HGNC Symbol;Acc:HGNC:6229]	1.49359	1.41976	1.03567	1.27712	2.30639	2.27035
ENSG00000069431	ABCC9	ATP binding cassette subfamily C member 9 [Source:HGNC Symbol;Acc:HGNC:60]	0.15057	0.16055	0.34485	0.38943	0.0768	0.05968
ENSG00000069482	GAL	galanin and GMAP prepropeptide [Source:HGNC Symbol;Acc:HGNC:4114]	0.37888	0.44441	0.25455	0.74342	0.56686	0.0944
ENSG00000069493	CLEC2D	C-type lectin domain family 2 member D [Source:HGNC Symbol;Acc:HGNC:14351]	2.73159	2.01737	1.83518	2.26302	4.42745	4.00788
ENSG00000069509	FUNDC1	FUN14 domain containing 1 [Source:HGNC Symbol;Acc:HGNC:28746]	12.0082	11.8956	9.94879	9.40364	13.9983	14.7917
ENSG00000069535	MAOB	monoamine oxidase B [Source:HGNC Symbol;Acc:HGNC:6834]	0	0	0	0	0	0
ENSG00000069667	RORA	RAR related orphan receptor A [Source:HGNC Symbol;Acc:HGNC:10258]	0.32	0.25592	0.2443	0.1427	0.32643	0.45301
ENSG00000069696	DRD4	dopamine receptor D4 [Source:HGNC Symbol;Acc:HGNC:3025]	0.20285	0.07931	0.20442	0.23881	0.18968	0.2527
ENSG00000069702	TGFBR3	transforming growth factor beta receptor 3 [Source:HGNC Symbol;Acc:HGNC:11774]	1.25349	1.234	0.8271	1.00138	2.27729	2.0356
ENSG00000069764	PLA2G10	phospholipase A2 group X [Source:HGNC Symbol;Acc:HGNC:9029]	0	0	0	0	0	0
ENSG00000069812	HES2	hes family bHLH transcription factor 2 [Source:HGNC Symbol;Acc:HGNC:16005]	0.01332	0.03905	0.01118	0.02613	0.07472	0.04977
ENSG00000069849	ATP1B3	ATPase Na+/K+ transporting subunit beta 3 [Source:HGNC Symbol;Acc:HGNC:806]	56.111	56.4689	56.541	58.094	61.6356	65.1735
ENSG00000069869	NEDD4	NEDD4 E3 ubiquitin protein ligase [Source:HGNC Symbol;Acc:HGNC:7727]	11.2414	12.8745	12.5171	12.4063	12.9913	13.0563
ENSG00000069943	PIGB	phosphatidylinositol glycan anchor biosynthesis class B [Source:HGNC Symbol;Acc:HGNC:8959]	3.06068	3.19505	2.99458	2.97361	5.77964	5.4417
ENSG00000069956	MAPK6	mitogen-activated protein kinase 6 [Source:HGNC Symbol;Acc:HGNC:6879]	15.2805	16.5913	18.0103	18.5224	17.5449	20.4355
ENSG00000069966	GNB5	G protein subunit beta 5 [Source:HGNC Symbol;Acc:HGNC:4401]	4.70951	5.36961	4.53838	4.30778	8.45611	7.81598
ENSG00000069974	RAB27A	RAB27A, member RAS oncogene family [Source:HGNC Symbol;Acc:HGNC:9766]	6.71099	6.64	6.35241	5.95618	12.9805	11.9375
ENSG00000069998	HDHD5	haloacid dehalogenase like hydrolase domain containing 5 [Source:HGNC Symbol;Acc:HGNC:1843]	26.501	25.8731	26.998	27.8566	23.601	19.9263
ENSG00000070010	UFD1	ubiquitin recognition factor in ER associated degradation 1 [Source:HGNC Symbol;Acc:HGNC:12520]	33.9714	37.5737	35.8742	36.8106	33.3075	33.1615
ENSG00000070018	LRP6	LDL receptor related protein 6 [Source:HGNC Symbol;Acc:HGNC:6698]	3.60401	3.76634	2.97085	3.15562	4.9128	5.22426
ENSG00000070019	GUCY2C	guanylate cyclase 2C [Source:HGNC Symbol;Acc:HGNC:4688]	0	0	0.01235	0	0	0
ENSG00000070031	SCT	secretin [Source:HGNC Symbol;Acc:HGNC:10607]	0.2158	0.10547	0	0.21172	0.3027	0.6721
ENSG00000070047	PHRF1	PHD and ring finger domains 1 [Source:HGNC Symbol;Acc:HGNC:24351]	20.7393	18.7897	20.3253	20.769	24.0403	23.6598
ENSG00000070061	ELP1	elongator complex protein 1 [Source:HGNC Symbol;Acc:HGNC:5959]	12.9677	12.6286	12.9054	12.6281	13.966	13.6794
ENSG00000070081	NUCB2	nucleobindin 2 [Source:HGNC Symbol;Acc:HGNC:8044]	21.6661	20.9127	36.4731	38.566	51.019	53.2133
ENSG00000070087	PFN2	profilin 2 [Source:HGNC Symbol;Acc:HGNC:8882]	60.6723	60.4096	58.1409	58.2189	50.3029	51.8483
ENSG00000070159	PTPN3	protein tyrosine phosphatase non-receptor type 3 [Source:HGNC Symbol;Acc:HGNC:9655]	3.9875	3.97215	3.5051	3.2808	5.55743	5.71104
ENSG00000070182	SPTB	spectrin beta, erythrocytic [Source:HGNC Symbol;Acc:HGNC:11274]	0.05577	0.05996	0.04683	0.04924	0.26596	0.29527
ENSG00000070190	DAPP1	dual adaptor of phosphotyrosine and 3-phosphoinositides 1 [Source:HGNC Symbol;Acc:HGNC:16500]	0	0	0	0.01897	0.01808	0
ENSG00000070193	FGF10	fibroblast growth factor 10 [Source:HGNC Symbol;Acc:HGNC:3666]	0	0	0	0	0	0
ENSG00000070214	SLC44A1	solute carrier family 44 member 1 [Source:HGNC Symbol;Acc:HGNC:18798]	3.80649	3.74191	3.05572	3.097	6.19738	5.79765
ENSG00000070269	TMEM260	transmembrane protein 260 [Source:HGNC Symbol;Acc:HGNC:20185]	3.49147	3.16532	3.23428	3.03317	4.12469	4.24994
ENSG00000070366	SMG6	SMG6 nonsense mediated mRNA decay factor [Source:HGNC Symbol;Acc:HGNC:17809]	15.1059	14.0227	13.6832	13.2355	23.6491	24.0437
ENSG00000070367	EXOC5	exocyst complex component 5 [Source:HGNC Symbol;Acc:HGNC:10696]	8.76838	8.28515	6.4091	7.1156	7.53626	7.15749
ENSG00000070371	CLTCL1	clathrin heavy chain like 1 [Source:HGNC Symbol;Acc:HGNC:2093]	5.61597	5.8514	6.46112	6.55916	5.95361	5.58029
ENSG00000070388	FGF22	fibroblast growth factor 22 [Source:HGNC Symbol;Acc:HGNC:3679]	0.51951	0.80402	0.61807	0.59462	1.09303	1.6719
ENSG00000070404	FSTL3	follistatin like 3 [Source:HGNC Symbol;Acc:HGNC:3973]	47.0662	46.9154	37.544	38.0046	76.1607	71.7935
ENSG00000070413	DGCR2	DiGeorge syndrome critical region gene 2 [Source:HGNC Symbol;Acc:HGNC:2845]	16.3951	16.0133	13.9941	13.4751	21.0832	20.5758
ENSG00000070423	RNF126	ring finger protein 126 [Source:HGNC Symbol;Acc:HGNC:21151]	48.4047	46.804	48.7158	51.3123	44.1242	44.7813
ENSG00000070444	MNT	MAX network transcriptional repressor [Source:HGNC Symbol;Acc:HGNC:7188]	9.5535	10.0367	11.3328	11.6678	12.565	12.9925
ENSG00000070476	ZXDC	ZXD family zinc finger C [Source:HGNC Symbol;Acc:HGNC:28160]	10.958	10.6618	9.68236	9.69534	15.0087	14.7503
ENSG00000070495	JMJD6	jumonji domain containing 6, arginine demethylase and lysine hydroxylase [Source:HGNC Symbol;Acc:HGNC:19355]	11.3662	10.2105	8.23307	7.7491	9.00725	9.95311
ENSG00000070501	POLB	DNA polymerase beta [Source:HGNC Symbol;Acc:HGNC:9174]	16.8949	15.6112	15.4815	15.7982	15.1813	17.046
ENSG00000070526	ST6GALNAC1	ST6 N-acetylgalactosaminide alpha-2,6-sialyltransferase 1 [Source:HGNC Symbol;Acc:HGNC:23614]	0	0	0.01915	0	0	0.0142
ENSG00000070540	WIPI1	WD repeat domain, phosphoinositide interacting 1 [Source:HGNC Symbol;Acc:HGNC:25471]	19.127	20.4988	36.5971	37.0339	29.6517	31.128
ENSG00000070601	FRMPD1	FERM and PDZ domain containing 1 [Source:HGNC Symbol;Acc:HGNC:29159]	0.02077	0	0.00872	0.01019	0	0.03234
ENSG00000070610	GBA2	glucosylceramidase beta 2 [Source:HGNC Symbol;Acc:HGNC:18986]	19.4898	20.0033	18.7434	17.286	21.8405	20.5889
ENSG00000070614	NDST1	N-deacetylase and N-sulfotransferase 1 [Source:HGNC Symbol;Acc:HGNC:7680]	35.509	34.3836	29.1539	27.8446	37.8882	36.2175
ENSG00000070669	ASNS	asparagine synthetase (glutamine-hydrolyzing) [Source:HGNC Symbol;Acc:HGNC:753]	4.85463	4.65222	5.85554	6.63051	5.29614	5.33623
ENSG00000070718	AP3M2	adaptor related protein complex 3 subunit mu 2 [Source:HGNC Symbol;Acc:HGNC:570]	13.1488	13.2911	16.2127	15.4344	15.8538	16.5345
ENSG00000070729	CNGB1	cyclic nucleotide gated channel subunit beta 1 [Source:HGNC Symbol;Acc:HGNC:2151]	0.02007	0.00981	0.00843	0.02953	0.04691	0.06874
ENSG00000070731	ST6GALNAC2	ST6 N-acetylgalactosaminide alpha-2,6-sialyltransferase 2 [Source:HGNC Symbol;Acc:HGNC:10867]	0.11924	0.29137	0.27537	0.05849	1.22647	1.63394
ENSG00000070748	CHAT	choline O-acetyltransferase [Source:HGNC Symbol;Acc:HGNC:1912]	0.05358	0.01048	0.054	0.02103	0.03006	0.03338
ENSG00000070756	PABPC1	poly(A) binding protein cytoplasmic 1 [Source:HGNC Symbol;Acc:HGNC:8554]	806.987	819.639	794.74	790.82	866.508	873.323
ENSG00000070759	TESK2	testis associated actin remodelling kinase 2 [Source:HGNC Symbol;Acc:HGNC:11732]	0.94255	0.84906	0.90019	0.92471	3.23171	3.15422
ENSG00000070761	CFAP20	cilia and flagella associated protein 20 [Source:HGNC Symbol;Acc:HGNC:29523]	33.1411	35.2528	34.492	36.2521	43.0465	45.4533
ENSG00000070770	CSNK2A2	casein kinase 2 alpha 2 [Source:HGNC Symbol;Acc:HGNC:2459]	65.569	69.5897	66.608	68.4889	108.649	113.252
ENSG00000070778	PTPN21	protein tyrosine phosphatase non-receptor type 21 [Source:HGNC Symbol;Acc:HGNC:9651]	5.28539	6.26847	5.06006	4.62362	4.48931	4.10425
ENSG00000070785	EIF2B3	eukaryotic translation initiation factor 2B subunit gamma [Source:HGNC Symbol;Acc:HGNC:3259]	18.6997	18.5996	19.0906	19.0785	13.1006	13.4712
ENSG00000070808	CAMK2A	calcium/calmodulin dependent protein kinase II alpha [Source:HGNC Symbol;Acc:HGNC:1460]	0.02347	0.04588	0.00985	0.02302	0.12069	0.10232
ENSG00000070814	TCOF1	treacle ribosome biogenesis factor 1 [Source:HGNC Symbol;Acc:HGNC:11654]	75.2258	67.6948	76.0749	73.7257	68.6039	64.3215
ENSG00000070831	CDC42	cell division cycle 42 [Source:HGNC Symbol;Acc:HGNC:1736]	18.6207	17.5835	15.9569	16.566	12.3242	12.5992
ENSG00000070882	OSBPL3	oxysterol binding protein like 3 [Source:HGNC Symbol;Acc:HGNC:16370]	4.51595	4.19227	3.77835	3.59719	6.55053	5.99773
ENSG00000070886	EPHA8	EPH receptor A8 [Source:HGNC Symbol;Acc:HGNC:3391]	0	0	0	0	0	0
ENSG00000070915	SLC12A3	solute carrier family 12 member 3 [Source:HGNC Symbol;Acc:HGNC:10912]	0	0	0	0.01	0.0286	0.01905
ENSG00000070950	RAD18	RAD18 E3 ubiquitin protein ligase [Source:HGNC Symbol;Acc:HGNC:18278]	10.6594	10.6466	10.2294	9.9728	10.6834	10.7862
ENSG00000070961	ATP2B1	ATPase plasma membrane Ca2+ transporting 1 [Source:HGNC Symbol;Acc:HGNC:814]	12.2681	12.8438	17.596	18.9092	15.2833	15.6955
ENSG00000070985	TRPM5	transient receptor potential cation channel subfamily M member 5 [Source:HGNC Symbol;Acc:HGNC:14323]	0	0	0	0	0.06754	0.009
ENSG00000071051	NCK2	NCK adaptor protein 2 [Source:HGNC Symbol;Acc:HGNC:7665]	13.412	13.5677	13.1406	12.9911	14.3332	15.0242
ENSG00000071054	MAP4K4	mitogen-activated protein kinase kinase kinase kinase 4 [Source:HGNC Symbol;Acc:HGNC:6866]	30.7999	31.297	32.0046	30.1806	28.1132	29.1057
ENSG00000071073	MGAT4A	alpha-1,3-mannosyl-glycoprotein 4-beta-N-acetylglucosaminyltransferase A [Source:HGNC Symbol;Acc:HGNC:7047]	0.07404	0.05264	0.05087	0.05283	0.19512	0.21802
ENSG00000071082	RPL31	ribosomal protein L31 [Source:HGNC Symbol;Acc:HGNC:10334]	490.098	527.438	528.724	545.786	769.124	769.73
ENSG00000071127	WDR1	WD repeat domain 1 [Source:HGNC Symbol;Acc:HGNC:12754]	440.625	438.706	439.914	434.723	151.38	143.761
ENSG00000071189	SNX13	sorting nexin 13 [Source:HGNC Symbol;Acc:HGNC:21335]	3.86589	3.38609	3.58396	3.45988	4.79215	4.4434
ENSG00000071203	MS4A12	membrane spanning 4-domains A12 [Source:HGNC Symbol;Acc:HGNC:13370]	0	0.09508	0.04084	0.09543	0.04548	0
ENSG00000071205	ARHGAP10	Rho GTPase activating protein 10 [Source:HGNC Symbol;Acc:HGNC:26099]	10.9	11.842	10.451	10.0637	8.48838	9.7733
ENSG00000071242	RPS6KA2	ribosomal protein S6 kinase A2 [Source:HGNC Symbol;Acc:HGNC:10431]	15.3068	15.0823	15.0978	14.7012	12.5242	12.3545
ENSG00000071243	ING3	inhibitor of growth family member 3 [Source:HGNC Symbol;Acc:HGNC:14587]	3.84532	4.09905	3.48356	3.60917	3.86472	4.46032
ENSG00000071246	VASH1	vasohibin 1 [Source:HGNC Symbol;Acc:HGNC:19964]	1.03849	1.07532	0.6504	0.62167	2.23845	2.15437
ENSG00000071282	LMCD1	LIM and cysteine rich domains 1 [Source:HGNC Symbol;Acc:HGNC:6633]	8.14621	7.82876	6.78362	6.71494	6.91918	6.02154
ENSG00000071462	BUD23	BUD23 rRNA methyltransferase and ribosome maturation factor [Source:HGNC Symbol;Acc:HGNC:16405]	63.0884	60.3018	63.695	66.2797	46.542	42.7769
ENSG00000071537	SEL1L	SEL1L adaptor subunit of ERAD E3 ubiquitin ligase [Source:HGNC Symbol;Acc:HGNC:10717]	17.6956	18.684	36.4264	39.4466	45.533	47.0355
ENSG00000071539	TRIP13	thyroid hormone receptor interactor 13 [Source:HGNC Symbol;Acc:HGNC:12307]	49.3553	47.7414	45.605	47.6884	27.7917	26.8307
ENSG00000071553	ATP6AP1	ATPase H+ transporting accessory protein 1 [Source:HGNC Symbol;Acc:HGNC:868]	74.6619	72.8449	71.6348	71.9206	104.466	109.724
ENSG00000071564	TCF3	transcription factor 3 [Source:HGNC Symbol;Acc:HGNC:11633]	57.7032	54.6224	49.8884	48.8734	59.5513	54.8468
ENSG00000071575	TRIB2	tribbles pseudokinase 2 [Source:HGNC Symbol;Acc:HGNC:30809]	1.22793	1.20027	1.08549	1.17933	0.49555	0.47502
ENSG00000071626	DAZAP1	DAZ associated protein 1 [Source:HGNC Symbol;Acc:HGNC:2683]	112.785	107.196	110.888	115.724	56.0617	59.1475
ENSG00000071655	MBD3	methyl-CpG binding domain protein 3 [Source:HGNC Symbol;Acc:HGNC:6918]	27.5685	26.0094	25.2673	24.8795	22.9471	23.0121
ENSG00000071677	PRLH	prolactin releasing hormone [Source:HGNC Symbol;Acc:HGNC:17945]	0	0	0	0	0.20103	0
ENSG00000071794	HLTF	helicase like transcription factor [Source:HGNC Symbol;Acc:HGNC:11099]	26.0631	24.9754	22.3267	21.9903	28.7909	27.5444
ENSG00000071859	FAM50A	family with sequence similarity 50 member A [Source:HGNC Symbol;Acc:HGNC:18786]	161.015	159.918	171.939	159.842	184.186	181.364
ENSG00000071889	FAM3A	FAM3 metabolism regulating signaling molecule A [Source:HGNC Symbol;Acc:HGNC:13749]	28.8941	26.7149	26.9175	28.1326	35.1186	33.4242
ENSG00000071894	CPSF1	cleavage and polyadenylation specific factor 1 [Source:HGNC Symbol;Acc:HGNC:2324]	63.2301	56.1959	59.3562	60.3929	50.6678	47.8285
ENSG00000071909	MYO3B	myosin IIIB [Source:HGNC Symbol;Acc:HGNC:15576]	0	0	0	0	0.0096	0.00639
ENSG00000071967	CYBRD1	cytochrome b reductase 1 [Source:HGNC Symbol;Acc:HGNC:20797]	32.6064	34.5573	34.2931	34.3297	82.5728	84.5539
ENSG00000071991	CDH19	cadherin 19 [Source:HGNC Symbol;Acc:HGNC:1758]	0	0.00881	0	0	0	0.00561
ENSG00000071994	PDCD2	programmed cell death 2 [Source:HGNC Symbol;Acc:HGNC:8762]	8.67838	8.92935	9.14916	9.47677	6.94453	7.66059
ENSG00000072041	SLC6A15	solute carrier family 6 member 15 [Source:HGNC Symbol;Acc:HGNC:13621]	0.63864	0.56645	0.78463	0.56854	1.07273	1.0608
ENSG00000072042	RDH11	retinol dehydrogenase 11 [Source:HGNC Symbol;Acc:HGNC:17964]	26.2657	26.985	29.229	28.6854	39.9665	39.9613
ENSG00000072062	PRKACA	protein kinase cAMP-activated catalytic subunit alpha [Source:HGNC Symbol;Acc:HGNC:9380]	37.4234	34.1512	33.1435	34.649	49.2129	48.4966
ENSG00000072071	ADGRL1	adhesion G protein-coupled receptor L1 [Source:HGNC Symbol;Acc:HGNC:20973]	3.47635	3.38391	3.08937	3.22621	5.62964	5.10503
ENSG00000072080	SPP2	secreted phosphoprotein 2 [Source:HGNC Symbol;Acc:HGNC:11256]	0	0	0	0	0	0
ENSG00000072110	ACTN1	actinin alpha 1 [Source:HGNC Symbol;Acc:HGNC:163]	573.707	555.546	583.138	563.3	155.311	151.493
ENSG00000072121	ZFYVE26	zinc finger FYVE-type containing 26 [Source:HGNC Symbol;Acc:HGNC:20761]	7.22214	7.03077	6.40509	6.21058	8.79973	9.2858
ENSG00000072133	RPS6KA6	ribosomal protein S6 kinase A6 [Source:HGNC Symbol;Acc:HGNC:10435]	1.03254	1.22556	0.98537	1.03274	1.69281	1.73317
ENSG00000072134	EPN2	epsin 2 [Source:HGNC Symbol;Acc:HGNC:18639]	13.6211	12.6308	10.2451	10.7341	10.9174	11.3366
ENSG00000072135	PTPN18	protein tyrosine phosphatase non-receptor type 18 [Source:HGNC Symbol;Acc:HGNC:9649]	10.9714	11.3073	10.901	10.117	8.77696	8.24176
ENSG00000072163	LIMS2	LIM zinc finger domain containing 2 [Source:HGNC Symbol;Acc:HGNC:16084]	30.7307	28.1988	26.3042	24.3989	17.6239	18.5052
ENSG00000072182	ASIC4	acid sensing ion channel subunit family member 4 [Source:HGNC Symbol;Acc:HGNC:21263]	0.12424	0.18216	0.1565	0.06094	0.50343	0.5288
ENSG00000072195	SPEG	striated muscle enriched protein kinase [Source:HGNC Symbol;Acc:HGNC:16901]	10.4806	9.54986	8.50538	8.83107	8.5255	8.00367
ENSG00000072201	LNX1	ligand of numb-protein X 1 [Source:HGNC Symbol;Acc:HGNC:6657]	0	0.01395	0	0.014	0.01334	0
ENSG00000072210	ALDH3A2	aldehyde dehydrogenase 3 family member A2 [Source:HGNC Symbol;Acc:HGNC:403]	8.09533	7.50717	6.42489	5.92024	12.4918	13.8159
ENSG00000072274	TFRC	transferrin receptor [Source:HGNC Symbol;Acc:HGNC:11763]	52.5041	53.5153	45.7598	48.9101	43.1268	44.8581
ENSG00000072310	SREBF1	sterol regulatory element binding transcription factor 1 [Source:HGNC Symbol;Acc:HGNC:11289]	23.9009	20.8971	20.3297	19.8613	24.1965	22.9172
ENSG00000072315	TRPC5	transient receptor potential cation channel subfamily C member 5 [Source:HGNC Symbol;Acc:HGNC:12337]	0	0	0	0	0	0
ENSG00000072364	AFF4	AF4/FMR2 family member 4 [Source:HGNC Symbol;Acc:HGNC:17869]	19.4981	19.9431	17.1142	18.0605	38.4799	39.8976
ENSG00000072401	UBE2D1	ubiquitin conjugating enzyme E2 D1 [Source:HGNC Symbol;Acc:HGNC:12474]	4.37086	4.3147	3.59795	3.48147	5.38213	5.01378
ENSG00000072415	MPP5	membrane palmitoylated protein 5 [Source:HGNC Symbol;Acc:HGNC:18669]	13.0473	13.3723	10.4341	10.2953	9.18192	9.45234
ENSG00000072422	RHOBTB1	Rho related BTB domain containing 1 [Source:HGNC Symbol;Acc:HGNC:18738]	3.67996	3.83602	3.10122	2.85291	2.53873	2.97343
ENSG00000072501	SMC1A	structural maintenance of chromosomes 1A [Source:HGNC Symbol;Acc:HGNC:11111]	29.9446	30.6413	29.904	28.902	30.8434	31.0782
ENSG00000072506	HSD17B10	hydroxysteroid 17-beta dehydrogenase 10 [Source:HGNC Symbol;Acc:HGNC:4800]	76.0915	74.4936	76.0421	73.9511	52.2938	51.4724
ENSG00000072518	MARK2	microtubule affinity regulating kinase 2 [Source:HGNC Symbol;Acc:HGNC:3332]	14.6212	13.9985	13.6499	13.0844	15.5806	14.7078
ENSG00000072571	HMMR	hyaluronan mediated motility receptor [Source:HGNC Symbol;Acc:HGNC:5012]	27.6819	28.7505	20.9872	21.047	16.0661	17.7349
ENSG00000072609	CHFR	checkpoint with forkhead and ring finger domains [Source:HGNC Symbol;Acc:HGNC:20455]	6.83733	6.5995	6.89396	7.08645	7.05498	7.38291
ENSG00000072657	TRHDE	thyrotropin releasing hormone degrading enzyme [Source:HGNC Symbol;Acc:HGNC:30748]	0.13872	0.11048	0.15533	0.12097	0.06726	0.048
ENSG00000072682	P4HA2	prolyl 4-hydroxylase subunit alpha 2 [Source:HGNC Symbol;Acc:HGNC:8547]	18.2013	19.4644	22.2592	21.8639	42.867	45.1803
ENSG00000072694	FCGR2B	Fc fragment of IgG receptor IIb [Source:HGNC Symbol;Acc:HGNC:3618]	0	0	0	0	0.02509	0
ENSG00000072736	NFATC3	nuclear factor of activated T cells 3 [Source:HGNC Symbol;Acc:HGNC:7777]	6.4667	7.02238	5.48344	6.00995	8.60502	8.93869
ENSG00000072756	TRNT1	tRNA nucleotidyl transferase 1 [Source:HGNC Symbol;Acc:HGNC:17341]	7.28356	7.58754	7.04797	6.55231	4.97262	5.33742
ENSG00000072778	ACADVL	acyl-CoA dehydrogenase very long chain [Source:HGNC Symbol;Acc:HGNC:92]	136.908	130.81	141.236	144.269	294.533	270.803
ENSG00000072786	STK10	serine/threonine kinase 10 [Source:HGNC Symbol;Acc:HGNC:11388]	20.566	19.952	19.0024	19.4207	15.9885	15.1082
ENSG00000072803	FBXW11	F-box and WD repeat domain containing 11 [Source:HGNC Symbol;Acc:HGNC:13607]	32.9662	32.3002	30.1439	31.8807	41.5708	40.3517
ENSG00000072818	ACAP1	ArfGAP with coiled-coil, ankyrin repeat and PH domains 1 [Source:HGNC Symbol;Acc:HGNC:16467]	0.29384	0.15466	0.32269	0.15523	1.2893	1.52054
ENSG00000072832	CRMP1	collapsin response mediator protein 1 [Source:HGNC Symbol;Acc:HGNC:2365]	0.42916	0.2447	0.36041	0.28069	1.13703	1.43682
ENSG00000072840	EVC	EvC ciliary complex subunit 1 [Source:HGNC Symbol;Acc:HGNC:3497]	7.93016	7.37171	8.67692	7.96203	12.0646	11.5678
ENSG00000072849	DERL2	derlin 2 [Source:HGNC Symbol;Acc:HGNC:17943]	9.47981	9.22631	13.3715	14.3515	13.5516	14.3803
ENSG00000072858	SIDT1	SID1 transmembrane family member 1 [Source:HGNC Symbol;Acc:HGNC:25967]	0	0	0	0	0.02063	0
ENSG00000072864	NDE1	nudE neurodevelopment protein 1 [Source:HGNC Symbol;Acc:HGNC:17619]	19.4235	17.957	17.0383	15.9153	16.6392	17.0745
ENSG00000072952	MRVI1	murine retrovirus integration site 1 homolog [Source:HGNC Symbol;Acc:HGNC:7237]	0	0.00906	0.01556	0.03636	0.06931	0.11542
ENSG00000072954	TMEM38A	transmembrane protein 38A [Source:HGNC Symbol;Acc:HGNC:28462]	1.48848	1.91884	1.17755	1.0582	5.30525	5.46883
ENSG00000072958	AP1M1	adaptor related protein complex 1 subunit mu 1 [Source:HGNC Symbol;Acc:HGNC:13667]	44.8205	44.531	41.2701	42.5026	26.8693	25.1032
ENSG00000073008	PVR	PVR cell adhesion molecule [Source:HGNC Symbol;Acc:HGNC:9705]	27.1435	26.963	35.2376	34.1861	16.8418	15.7109
ENSG00000073050	XRCC1	X-ray repair cross complementing 1 [Source:HGNC Symbol;Acc:HGNC:12828]	34.2695	32.6594	34.6329	32.9155	43.7617	42.0716
ENSG00000073060	SCARB1	scavenger receptor class B member 1 [Source:HGNC Symbol;Acc:HGNC:1664]	17.9353	16.7166	15.482	16.1405	26.7156	28.6143
ENSG00000073067	CYP2W1	cytochrome P450 family 2 subfamily W member 1 [Source:HGNC Symbol;Acc:HGNC:20243]	0	0	0.04105	0	0	0.03045
ENSG00000073111	MCM2	minichromosome maintenance complex component 2 [Source:HGNC Symbol;Acc:HGNC:6944]	127.776	126.077	123.934	120.899	121.013	117.403
ENSG00000073146	MOV10L1	Mov10 like RISC complex RNA helicase 1 [Source:HGNC Symbol;Acc:HGNC:7201]	0.20081	0.26638	0.27704	0.11257	1.09981	0.94702
ENSG00000073150	PANX2	pannexin 2 [Source:HGNC Symbol;Acc:HGNC:8600]	0.85544	1.25425	1.20253	1.1494	2.34758	2.47885
ENSG00000073169	SELENOO	selenoprotein O [Source:HGNC Symbol;Acc:HGNC:30395]	13.5986	11.1782	12.1508	12.4633	16.0404	14.7728
ENSG00000073282	TP63	tumor protein p63 [Source:HGNC Symbol;Acc:HGNC:15979]	0	0	0	0.01126	0	0
ENSG00000073331	ALPK1	alpha kinase 1 [Source:HGNC Symbol;Acc:HGNC:20917]	0.37845	0.3802	0.22071	0.28878	0.98301	1.05422
ENSG00000073350	LLGL2	LLGL scribble cell polarity complex component 2 [Source:HGNC Symbol;Acc:HGNC:6629]	14.6643	13.2566	11.4565	11.989	22.3763	19.8503
ENSG00000073417	PDE8A	phosphodiesterase 8A [Source:HGNC Symbol;Acc:HGNC:8793]	11.6719	12.1375	11.1129	11.0095	12.2688	13.2703
ENSG00000073464	CLCN4	chloride voltage-gated channel 4 [Source:HGNC Symbol;Acc:HGNC:2022]	4.24056	4.43231	4.32986	4.03674	4.11453	4.13205
ENSG00000073536	NLE1	notchless homolog 1 [Source:HGNC Symbol;Acc:HGNC:19889]	15.4104	15.8752	18.9719	18.7966	12.356	13.03
ENSG00000073578	SDHA	succinate dehydrogenase complex flavoprotein subunit A [Source:HGNC Symbol;Acc:HGNC:10680]	24.574	26.2453	25.5575	24.7913	15.1946	15.5955
ENSG00000073584	SMARCE1	SWI/SNF related, matrix associated, actin dependent regulator of chromatin, subfamily e, member 1 [Source:HGNC Symbol;Acc:HGNC:11109]	6.48014	6.49574	6.48782	6.2602	7.41987	7.94917
ENSG00000073598	FNDC8	fibronectin type III domain containing 8 [Source:HGNC Symbol;Acc:HGNC:25286]	0	0.04103	0.03525	0.08237	0.11776	0.13074
ENSG00000073605	GSDMB	gasdermin B [Source:HGNC Symbol;Acc:HGNC:23690]	3.90933	3.57809	3.96949	3.41694	9.07254	9.9173
ENSG00000073614	KDM5A	lysine demethylase 5A [Source:HGNC Symbol;Acc:HGNC:9886]	5.61145	5.52133	5.49641	5.45323	7.81137	8.36158
ENSG00000073670	ADAM11	ADAM metallopeptidase domain 11 [Source:HGNC Symbol;Acc:HGNC:189]	4.80965	3.84761	3.98747	4.28418	13.3544	13.9449
ENSG00000073711	PPP2R3A	protein phosphatase 2 regulatory subunit B''alpha [Source:HGNC Symbol;Acc:HGNC:9307]	4.70514	4.5251	4.41082	4.0298	5.11601	5.07508
ENSG00000073712	FERMT2	fermitin family member 2 [Source:HGNC Symbol;Acc:HGNC:15767]	64.6221	66.8569	60.0677	60.5697	29.4866	31.4003
ENSG00000073734	ABCB11	ATP binding cassette subfamily B member 11 [Source:HGNC Symbol;Acc:HGNC:42]	0	0	0	0	0	0
ENSG00000073737	DHRS9	dehydrogenase/reductase 9 [Source:HGNC Symbol;Acc:HGNC:16888]	0	0	0	0	0	0.0214
ENSG00000073754	CD5L	CD5 molecule like [Source:HGNC Symbol;Acc:HGNC:1690]	0	0	0	0	0.09632	0.04812
ENSG00000073756	PTGS2	prostaglandin-endoperoxide synthase 2 [Source:HGNC Symbol;Acc:HGNC:9605]	0.05034	0.06151	0.05284	0.09877	0.21182	0.14894
ENSG00000073792	IGF2BP2	insulin like growth factor 2 mRNA binding protein 2 [Source:HGNC Symbol;Acc:HGNC:28867]	82.7655	82.585	88.1487	88.4967	31.478	32.3807
ENSG00000073803	MAP3K13	mitogen-activated protein kinase kinase kinase 13 [Source:HGNC Symbol;Acc:HGNC:6852]	1.38767	1.4352	1.21855	1.23713	1.50759	1.57449
ENSG00000073849	ST6GAL1	ST6 beta-galactoside alpha-2,6-sialyltransferase 1 [Source:HGNC Symbol;Acc:HGNC:10860]	0.9369	1.07244	1.29408	1.07639	1.57927	1.50502
ENSG00000073861	TBX21	T-box transcription factor 21 [Source:HGNC Symbol;Acc:HGNC:11599]	0	0	0	0	0.18492	0.12318
ENSG00000073910	FRY	FRY microtubule binding protein [Source:HGNC Symbol;Acc:HGNC:20367]	0	0.01743	0.01872	0.00875	0.08339	0.07221
ENSG00000073921	PICALM	phosphatidylinositol binding clathrin assembly protein [Source:HGNC Symbol;Acc:HGNC:15514]	67.1767	68.1729	61.9605	62.1879	53.8943	53.1998
ENSG00000073969	NSF	N-ethylmaleimide sensitive factor, vesicle fusing ATPase [Source:HGNC Symbol;Acc:HGNC:8016]	20.32	20.879	19.458	17.8385	22.4656	22.4382
ENSG00000074047	GLI2	GLI family zinc finger 2 [Source:HGNC Symbol;Acc:HGNC:4318]	5.52621	5.23036	4.06603	4.10307	4.69138	4.06614
ENSG00000074054	CLASP1	cytoplasmic linker associated protein 1 [Source:HGNC Symbol;Acc:HGNC:17088]	10.1771	10.5238	9.67765	9.79875	12.186	12.1148
ENSG00000074071	MRPS34	mitochondrial ribosomal protein S34 [Source:HGNC Symbol;Acc:HGNC:16618]	61.9953	64.1727	61.0921	58.4128	44.5504	40.8934
ENSG00000074181	NOTCH3	notch receptor 3 [Source:HGNC Symbol;Acc:HGNC:7883]	3.84478	3.66229	2.72364	2.57883	11.1159	11.2941
ENSG00000074201	CLNS1A	chloride nucleotide-sensitive channel 1A [Source:HGNC Symbol;Acc:HGNC:2080]	37.552	37.7479	36.9226	37.1775	40.9169	41.7663
ENSG00000074211	PPP2R2C	protein phosphatase 2 regulatory subunit Bgamma [Source:HGNC Symbol;Acc:HGNC:9306]	0.11479	0.0374	0.08569	0.03754	0.11926	0.16683
ENSG00000074219	TEAD2	TEA domain transcription factor 2 [Source:HGNC Symbol;Acc:HGNC:11715]	8.49661	8.45712	7.26595	7.70046	10.9973	10.0685
ENSG00000074266	EED	embryonic ectoderm development [Source:HGNC Symbol;Acc:HGNC:3188]	15.5946	15.6031	14.6139	15.3323	19.9023	18.385
ENSG00000074276	CDHR2	cadherin related family member 2 [Source:HGNC Symbol;Acc:HGNC:18231]	0	0.0123	0	0.01235	0.03531	0.03136
ENSG00000074317	SNCB	synuclein beta [Source:HGNC Symbol;Acc:HGNC:11140]	1.01496	0.91272	0.68188	0.67711	1.5565	1.34026
ENSG00000074319	TSG101	tumor susceptibility 101 [Source:HGNC Symbol;Acc:HGNC:15971]	58.2732	60.2877	55.6802	54.3029	55.6675	58.5598
ENSG00000074356	NCBP3	nuclear cap binding subunit 3 [Source:HGNC Symbol;Acc:HGNC:24612]	8.67431	8.8872	8.25868	8.3968	12.0423	12.3396
ENSG00000074370	ATP2A3	ATPase sarcoplasmic/endoplasmic reticulum Ca2+ transporting 3 [Source:HGNC Symbol;Acc:HGNC:813]	6.14141	6.00306	5.46177	5.87287	24.6006	23.8227
ENSG00000074410	CA12	carbonic anhydrase 12 [Source:HGNC Symbol;Acc:HGNC:1371]	0.79113	0.67323	0.84416	0.68484	1.67974	1.47254
ENSG00000074416	MGLL	monoglyceride lipase [Source:HGNC Symbol;Acc:HGNC:17038]	17.9488	18.1539	22.877	23.2109	9.43235	8.20983
ENSG00000074527	NTN4	netrin 4 [Source:HGNC Symbol;Acc:HGNC:13658]	9.56127	9.31523	9.70123	10.0569	16.8555	15.0549
ENSG00000074582	BCS1L	BCS1 homolog, ubiquinol-cytochrome c reductase complex chaperone [Source:HGNC Symbol;Acc:HGNC:1020]	19.9422	20.8145	22.0933	19.8411	11.273	12.0357
ENSG00000074590	NUAK1	NUAK family kinase 1 [Source:HGNC Symbol;Acc:HGNC:14311]	7.14857	6.6219	4.60023	4.80329	5.54978	5.04814
ENSG00000074603	DPP8	dipeptidyl peptidase 8 [Source:HGNC Symbol;Acc:HGNC:16490]	6.28958	6.26906	5.17786	5.29362	10.3412	10.0746
ENSG00000074621	SLC24A1	solute carrier family 24 member 1 [Source:HGNC Symbol;Acc:HGNC:10975]	2.68908	2.84032	2.37409	2.40626	4.79883	4.88996
ENSG00000074657	ZNF532	zinc finger protein 532 [Source:HGNC Symbol;Acc:HGNC:30940]	5.46712	5.83278	4.83328	4.66513	8.78997	8.68502
ENSG00000074660	SCARF1	scavenger receptor class F member 1 [Source:HGNC Symbol;Acc:HGNC:16820]	0.86095	0.87392	0.79254	0.84465	2.46166	2.54728
ENSG00000074695	LMAN1	lectin, mannose binding 1 [Source:HGNC Symbol;Acc:HGNC:6631]	29.7429	31.1545	30.027	31.3847	31.6962	31.9081
ENSG00000074696	HACD3	3-hydroxyacyl-CoA dehydratase 3 [Source:HGNC Symbol;Acc:HGNC:24175]	63.508	64.3974	57.2024	56.8725	75.2192	75.4472
ENSG00000074706	IPCEF1	interaction protein for cytohesin exchange factors 1 [Source:HGNC Symbol;Acc:HGNC:21204]	0	0	0	0	0	0
ENSG00000074755	ZZEF1	zinc finger ZZ-type and EF-hand domain containing 1 [Source:HGNC Symbol;Acc:HGNC:29027]	8.23179	7.96893	7.34951	7.20188	9.22037	9.43166
ENSG00000074771	NOX3	NADPH oxidase 3 [Source:HGNC Symbol;Acc:HGNC:7890]	0	0	0	0	0	0
ENSG00000074800	ENO1	enolase 1 [Source:HGNC Symbol;Acc:HGNC:3350]	1381.07	1360.42	1439.01	1457.11	719.609	687.351
ENSG00000074803	SLC12A1	solute carrier family 12 member 1 [Source:HGNC Symbol;Acc:HGNC:10910]	0	0	0	0	0	0
ENSG00000074842	MYDGF	myeloid derived growth factor [Source:HGNC Symbol;Acc:HGNC:16948]	84.3892	88.6522	115.934	121.489	111.882	117.913
ENSG00000074855	ANO8	anoctamin 8 [Source:HGNC Symbol;Acc:HGNC:29329]	3.01577	2.74866	2.47559	2.54555	5.77982	5.75388
ENSG00000074935	TUBE1	tubulin epsilon 1 [Source:HGNC Symbol;Acc:HGNC:20775]	6.68321	7.90401	8.95435	8.68393	7.58522	8.18272
ENSG00000074964	ARHGEF10L	Rho guanine nucleotide exchange factor 10 like [Source:HGNC Symbol;Acc:HGNC:25540]	2.96973	2.55497	2.76192	2.41992	5.79496	5.68698
ENSG00000074966	TXK	TXK tyrosine kinase [Source:HGNC Symbol;Acc:HGNC:12434]	0.27324	0.22893	0.19669	0.07659	0.18251	0.27961
ENSG00000075035	WSCD2	WSC domain containing 2 [Source:HGNC Symbol;Acc:HGNC:29117]	0	0	0	0	0	0.01391
ENSG00000075043	KCNQ2	potassium voltage-gated channel subfamily Q member 2 [Source:HGNC Symbol;Acc:HGNC:6296]	0.05234	0.05116	0.07326	0.11982	0.14683	0.08694
ENSG00000075073	TACR2	tachykinin receptor 2 [Source:HGNC Symbol;Acc:HGNC:11527]	0	0	0.01756	0	0.0391	0.02604
ENSG00000075089	ACTR6	actin related protein 6 [Source:HGNC Symbol;Acc:HGNC:24025]	7.71646	7.6552	5.62912	6.23713	6.22484	6.16948
ENSG00000075131	TIPIN	TIMELESS interacting protein [Source:HGNC Symbol;Acc:HGNC:30750]	18.3932	16.9836	16.5775	15.4995	17.1995	17.7786
ENSG00000075142	SRI	sorcin [Source:HGNC Symbol;Acc:HGNC:11292]	23.0824	22.2248	22.4058	20.7538	18.9738	19.5407
ENSG00000075151	EIF4G3	eukaryotic translation initiation factor 4 gamma 3 [Source:HGNC Symbol;Acc:HGNC:3298]	29.5109	29.3756	25.2464	26.4495	27.9916	27.9838
ENSG00000075188	NUP37	nucleoporin 37 [Source:HGNC Symbol;Acc:HGNC:29929]	18.286	18.2968	16.2444	16.6198	12.7851	13.1562
ENSG00000075213	SEMA3A	semaphorin 3A [Source:HGNC Symbol;Acc:HGNC:10723]	0.04197	0.04787	0.05287	0.06177	0.05888	0.02615
ENSG00000075218	GTSE1	G2 and S-phase expressed 1 [Source:HGNC Symbol;Acc:HGNC:13698]	37.8629	35.3547	30.8384	30.6504	29.1784	29.178
ENSG00000075223	SEMA3C	semaphorin 3C [Source:HGNC Symbol;Acc:HGNC:10725]	25.4437	26.4413	25.377	27.5555	9.48427	8.95056
ENSG00000075234	TTC38	tetratricopeptide repeat domain 38 [Source:HGNC Symbol;Acc:HGNC:26082]	12.497	12.7127	11.758	11.6312	7.77682	7.83928
ENSG00000075239	ACAT1	acetyl-CoA acetyltransferase 1 [Source:HGNC Symbol;Acc:HGNC:93]	54.2084	54.5031	51.292	52.2768	48.86	50.2112
ENSG00000075240	GRAMD4	GRAM domain containing 4 [Source:HGNC Symbol;Acc:HGNC:29113]	6.54589	5.51078	5.04176	4.91241	9.58847	8.9874
ENSG00000075275	CELSR1	cadherin EGF LAG seven-pass G-type receptor 1 [Source:HGNC Symbol;Acc:HGNC:1850]	10.9969	10.5614	10.0861	10.1151	10.5885	10.6425
ENSG00000075290	WNT8B	Wnt family member 8B [Source:HGNC Symbol;Acc:HGNC:12789]	0	0	0.04446	0.02597	0.04951	0.04947
ENSG00000075292	ZNF638	zinc finger protein 638 [Source:HGNC Symbol;Acc:HGNC:17894]	12.5312	13.0541	11.5019	10.4981	13.9432	14.3773
ENSG00000075303	SLC25A40	solute carrier family 25 member 40 [Source:HGNC Symbol;Acc:HGNC:29680]	5.90512	5.33439	5.24113	6.04048	6.75185	7.12106
ENSG00000075336	TIMM21	translocase of inner mitochondrial membrane 21 [Source:HGNC Symbol;Acc:HGNC:25010]	5.46583	4.92895	5.02293	4.78463	4.28505	4.10383
ENSG00000075340	ADD2	adducin 2 [Source:HGNC Symbol;Acc:HGNC:244]	0.03666	0.04777	0.05644	0.02398	0.0457	0.04947
ENSG00000075388	FGF4	fibroblast growth factor 4 [Source:HGNC Symbol;Acc:HGNC:3682]	0.03586	0.08764	0	0	0.16769	0.13404
ENSG00000075391	RASAL2	RAS protein activator like 2 [Source:HGNC Symbol;Acc:HGNC:9874]	16.555	17.4366	13.7178	13.5199	12.4499	12.9362
ENSG00000075399	VPS9D1	VPS9 domain containing 1 [Source:HGNC Symbol;Acc:HGNC:13526]	6.57178	6.21517	6.612	6.63582	11.9912	11.4431
ENSG00000075407	ZNF37A	zinc finger protein 37A [Source:HGNC Symbol;Acc:HGNC:13102]	4.02062	4.09511	3.82924	4.2759	6.76012	6.38433
ENSG00000075413	MARK3	microtubule affinity regulating kinase 3 [Source:HGNC Symbol;Acc:HGNC:6897]	28.4352	29.4043	26.4403	27.2573	30.0354	32.0113
ENSG00000075415	SLC25A3	solute carrier family 25 member 3 [Source:HGNC Symbol;Acc:HGNC:10989]	285.202	288.167	266.269	280.535	288.452	278.543
ENSG00000075420	FNDC3B	fibronectin type III domain containing 3B [Source:HGNC Symbol;Acc:HGNC:24670]	12.1131	12.8211	16.1847	17.7079	14.3272	13.9676
ENSG00000075426	FOSL2	FOS like 2, AP-1 transcription factor subunit [Source:HGNC Symbol;Acc:HGNC:3798]	22.3795	21.7349	20.7752	19.899	23.2751	23.3138
ENSG00000075429	CACNG5	calcium voltage-gated channel auxiliary subunit gamma 5 [Source:HGNC Symbol;Acc:HGNC:1409]	0.00537	0.00525	0	0	0.10036	0.08691
ENSG00000075461	CACNG4	calcium voltage-gated channel auxiliary subunit gamma 4 [Source:HGNC Symbol;Acc:HGNC:1408]	0	0	0	0	0	0
ENSG00000075539	FRYL	FRY like transcription coactivator [Source:HGNC Symbol;Acc:HGNC:29127]	5.2669	5.59901	4.3049	4.6767	4.88421	5.24604
ENSG00000075568	TMEM131	transmembrane protein 131 [Source:HGNC Symbol;Acc:HGNC:30366]	12.6793	12.3109	10.9255	10.7027	18.1371	18.2117
ENSG00000075618	FSCN1	fascin actin-bundling protein 1 [Source:HGNC Symbol;Acc:HGNC:11148]	20.4478	18.3132	16.5556	17.9607	19.1016	20.0509
ENSG00000075624	ACTB	actin beta [Source:HGNC Symbol;Acc:HGNC:132]	2709.27	2661.77	2398.23	2337.46	509.58	480.322
ENSG00000075643	MOCOS	molybdenum cofactor sulfurase [Source:HGNC Symbol;Acc:HGNC:18234]	7.47325	8.04077	11.6191	11.7273	11.2721	11.7575
ENSG00000075651	PLD1	phospholipase D1 [Source:HGNC Symbol;Acc:HGNC:9067]	1.7928	1.1898	1.38673	1.35156	3.93523	3.96724
ENSG00000075673	ATP12A	ATPase H+/K+ transporting non-gastric alpha2 subunit [Source:HGNC Symbol;Acc:HGNC:13816]	0	0	0	0	0.15643	0.1042
ENSG00000075702	WDR62	WD repeat domain 62 [Source:HGNC Symbol;Acc:HGNC:24502]	22.6089	21.501	21.0035	19.672	17.908	17.2762
ENSG00000075711	DLG1	discs large MAGUK scaffold protein 1 [Source:HGNC Symbol;Acc:HGNC:2900]	24.1276	24.5649	22.5347	23.9586	21.3809	21.5107
ENSG00000075785	RAB7A	RAB7A, member RAS oncogene family [Source:HGNC Symbol;Acc:HGNC:9788]	138.189	140.103	130.754	128.413	159.267	164.385
ENSG00000075790	BCAP29	B cell receptor associated protein 29 [Source:HGNC Symbol;Acc:HGNC:24131]	0.69802	0.67269	0.75133	0.6173	0.9561	0.82059
ENSG00000075826	SEC31B	SEC31 homolog B, COPII coat complex component [Source:HGNC Symbol;Acc:HGNC:23197]	1.51873	1.42465	1.47085	0.9012	3.61911	3.8755
ENSG00000075856	SART3	spliceosome associated factor 3, U4/U6 recycling protein [Source:HGNC Symbol;Acc:HGNC:16860]	24.3749	24.2665	25.5989	26.5409	26.2169	28.0761
ENSG00000075884	ARHGAP15	Rho GTPase activating protein 15 [Source:HGNC Symbol;Acc:HGNC:21030]	0	0	0	0	0	0
ENSG00000075886	TUBA3D	tubulin alpha 3d [Source:HGNC Symbol;Acc:HGNC:24071]	0	0.0365	0	0	0	0
ENSG00000075891	PAX2	paired box 2 [Source:HGNC Symbol;Acc:HGNC:8616]	0.05484	0.0268	0.05756	0.04035	0.10256	0.07685
ENSG00000075914	EXOSC7	exosome component 7 [Source:HGNC Symbol;Acc:HGNC:28112]	31.7552	34.2343	35.542	36.0171	18.7435	20.3905
ENSG00000075945	KIFAP3	kinesin associated protein 3 [Source:HGNC Symbol;Acc:HGNC:17060]	5.20682	4.8266	3.72726	3.31756	4.74312	4.81101
ENSG00000075975	MKRN2	makorin ring finger protein 2 [Source:HGNC Symbol;Acc:HGNC:7113]	17.4257	16.8132	18.3785	17.3769	17.1554	17.0074
ENSG00000076003	MCM6	minichromosome maintenance complex component 6 [Source:HGNC Symbol;Acc:HGNC:6949]	47.5313	48.1605	43.1044	44.7179	43.6545	42.6529
ENSG00000076043	REXO2	RNA exonuclease 2 [Source:HGNC Symbol;Acc:HGNC:17851]	58.7658	60.8913	61.7817	60.7792	39.14	42.7405
ENSG00000076053	RBM7	RNA binding motif protein 7 [Source:HGNC Symbol;Acc:HGNC:9904]	8.79943	8.70871	8.35963	8.82175	8.84545	9.67741
ENSG00000076067	RBMS2	RNA binding motif single stranded interacting protein 2 [Source:HGNC Symbol;Acc:HGNC:9909]	11.0597	11.6995	10.8153	11.1587	4.85207	5.16044
ENSG00000076108	BAZ2A	bromodomain adjacent to zinc finger domain 2A [Source:HGNC Symbol;Acc:HGNC:962]	22.2405	21.5266	20.5397	18.8802	25.4564	25.1537
ENSG00000076201	PTPN23	protein tyrosine phosphatase non-receptor type 23 [Source:HGNC Symbol;Acc:HGNC:14406]	25.8909	23.6021	25.5202	23.6998	22.2243	21.6692
ENSG00000076242	MLH1	mutL homolog 1 [Source:HGNC Symbol;Acc:HGNC:7127]	28.6968	28.3839	29.8328	28.6449	34.3674	33.7791
ENSG00000076248	UNG	uracil DNA glycosylase [Source:HGNC Symbol;Acc:HGNC:12572]	67.3704	66.6653	70.2156	70.8807	57.2967	52.5455
ENSG00000076258	FMO4	flavin containing dimethylaniline monoxygenase 4 [Source:HGNC Symbol;Acc:HGNC:3772]	0.07393	0.09636	0	0	0.78353	0.52192
ENSG00000076321	KLHL20	kelch like family member 20 [Source:HGNC Symbol;Acc:HGNC:25056]	5.78535	6.25627	5.48677	5.03978	8.05262	7.74566
ENSG00000076344	RGS11	regulator of G protein signaling 11 [Source:HGNC Symbol;Acc:HGNC:9993]	0.66243	0.50876	0.53644	0.51063	1.72558	1.88625
ENSG00000076351	SLC46A1	solute carrier family 46 member 1 [Source:HGNC Symbol;Acc:HGNC:30521]	4.55484	4.66587	4.87503	4.61446	11.5187	10.6188
ENSG00000076356	PLXNA2	plexin A2 [Source:HGNC Symbol;Acc:HGNC:9100]	1.76069	1.91386	2.26556	2.14349	1.60491	1.42541
ENSG00000076382	SPAG5	sperm associated antigen 5 [Source:HGNC Symbol;Acc:HGNC:13452]	62.6478	62.2769	48.9856	49.6963	35.0033	35.0911
ENSG00000076513	ANKRD13A	ankyrin repeat domain 13A [Source:HGNC Symbol;Acc:HGNC:21268]	26.3908	25.9794	26.9843	26.6266	28.2445	28.5421
ENSG00000076554	TPD52	tumor protein D52 [Source:HGNC Symbol;Acc:HGNC:12005]	0.83908	0.98842	0.83113	1.01317	1.32782	1.0855
ENSG00000076555	ACACB	acetyl-CoA carboxylase beta [Source:HGNC Symbol;Acc:HGNC:85]	1.46742	1.36916	1.55824	1.48724	3.88406	3.70899
ENSG00000076604	TRAF4	TNF receptor associated factor 4 [Source:HGNC Symbol;Acc:HGNC:12034]	25.4756	23.9049	24.3918	22.5884	37.0445	39.0661
ENSG00000076641	PAG1	phosphoprotein membrane anchor with glycosphingolipid microdomains 1 [Source:HGNC Symbol;Acc:HGNC:30043]	0.62335	0.81585	0.55898	0.64783	1.70915	1.48728
ENSG00000076650	GPATCH1	G-patch domain containing 1 [Source:HGNC Symbol;Acc:HGNC:24658]	3.98415	3.68576	3.94335	3.42016	4.24116	4.83037
ENSG00000076662	ICAM3	intercellular adhesion molecule 3 [Source:HGNC Symbol;Acc:HGNC:5346]	2.0936	2.14237	2.19775	1.73305	1.1624	1.50783
ENSG00000076685	NT5C2	5'-nucleotidase, cytosolic II [Source:HGNC Symbol;Acc:HGNC:8022]	29.6752	31.397	31.6371	32.3557	31.6273	32.1518
ENSG00000076706	MCAM	melanoma cell adhesion molecule [Source:HGNC Symbol;Acc:HGNC:6934]	99.0804	94.4805	88.7517	89.0548	132.865	127.086
ENSG00000076716	GPC4	glypican 4 [Source:HGNC Symbol;Acc:HGNC:4452]	0.52648	0.62649	0.40369	0.44914	0.77057	0.69864
ENSG00000076770	MBNL3	muscleblind like splicing regulator 3 [Source:HGNC Symbol;Acc:HGNC:20564]	0	0	0	0.02093	0	0
ENSG00000076826	CAMSAP3	calmodulin regulated spectrin associated protein family member 3 [Source:HGNC Symbol;Acc:HGNC:29307]	1.2359	1.15496	1.00369	0.91938	3.45436	3.37537
ENSG00000076864	RAP1GAP	RAP1 GTPase activating protein [Source:HGNC Symbol;Acc:HGNC:9858]	1.92365	1.93024	1.70125	1.82045	6.59031	6.81814
ENSG00000076924	XAB2	XPA binding protein 2 [Source:HGNC Symbol;Acc:HGNC:14089]	45.3922	40.6389	44.4405	42.6189	40.1003	37.6631
ENSG00000076928	ARHGEF1	Rho guanine nucleotide exchange factor 1 [Source:HGNC Symbol;Acc:HGNC:681]	40.0212	35.9354	35.5637	39.0706	22.8459	21.4055
ENSG00000076944	STXBP2	syntaxin binding protein 2 [Source:HGNC Symbol;Acc:HGNC:11445]	12.5137	12.6375	14.842	13.5569	18.6337	19.3017
ENSG00000076984	MAP2K7	mitogen-activated protein kinase kinase 7 [Source:HGNC Symbol;Acc:HGNC:6847]	22.2947	21.6618	21.7547	20.0528	25.8331	25.109
ENSG00000077009	NMRK2	nicotinamide riboside kinase 2 [Source:HGNC Symbol;Acc:HGNC:17871]	0.04983	0	0.04185	0	0.65234	0.4035
ENSG00000077044	DGKD	diacylglycerol kinase delta [Source:HGNC Symbol;Acc:HGNC:2851]	13.4658	13.3915	12.3001	12.2648	13.3925	13.3505
ENSG00000077063	CTTNBP2	cortactin binding protein 2 [Source:HGNC Symbol;Acc:HGNC:15679]	0	0	0	0	0.00899	0
ENSG00000077080	ACTL6B	actin like 6B [Source:HGNC Symbol;Acc:HGNC:160]	0	0	0	0	0.03482	0.0232
ENSG00000077092	RARB	retinoic acid receptor beta [Source:HGNC Symbol;Acc:HGNC:9865]	0	0.03543	0	0	0.20334	0.24833
ENSG00000077097	TOP2B	DNA topoisomerase II beta [Source:HGNC Symbol;Acc:HGNC:11990]	13.4317	14.0196	11.6624	12.2214	9.25157	9.01958
ENSG00000077147	TM9SF3	transmembrane 9 superfamily member 3 [Source:HGNC Symbol;Acc:HGNC:21529]	37.5987	37.7703	33.5287	36.4034	37.2727	38.1749
ENSG00000077150	NFKB2	nuclear factor kappa B subunit 2 [Source:HGNC Symbol;Acc:HGNC:7795]	13.6606	12.0158	18.2152	18.1076	22.5912	21.8644
ENSG00000077152	UBE2T	ubiquitin conjugating enzyme E2 T [Source:HGNC Symbol;Acc:HGNC:25009]	77.9591	77.8457	74.8071	76.1667	73.2621	73.8055
ENSG00000077157	PPP1R12B	protein phosphatase 1 regulatory subunit 12B [Source:HGNC Symbol;Acc:HGNC:7619]	0.73194	0.71904	0.63321	0.60261	0.94238	0.8912
ENSG00000077232	DNAJC10	DnaJ heat shock protein family (Hsp40) member C10 [Source:HGNC Symbol;Acc:HGNC:24637]	6.06896	6.22967	7.49596	7.49101	10.0038	10.2474
ENSG00000077235	GTF3C1	general transcription factor IIIC subunit 1 [Source:HGNC Symbol;Acc:HGNC:4664]	28.8825	28.0127	25.6873	26.3803	30.616	28.6061
ENSG00000077238	IL4R	interleukin 4 receptor [Source:HGNC Symbol;Acc:HGNC:6015]	6.89094	6.82755	8.27276	7.6056	11.9648	12.7304
ENSG00000077254	USP33	ubiquitin specific peptidase 33 [Source:HGNC Symbol;Acc:HGNC:20059]	11.3084	11.066	10.0685	10.0431	17.8245	17.9433
ENSG00000077264	PAK3	p21 (RAC1) activated kinase 3 [Source:HGNC Symbol;Acc:HGNC:8592]	4.07754	4.03519	4.0411	4.32339	3.31556	3.48635
ENSG00000077274	CAPN6	calpain 6 [Source:HGNC Symbol;Acc:HGNC:1483]	0.03214	0.03141	0.01349	0.01577	0.04508	0.02002
ENSG00000077279	DCX	doublecortin [Source:HGNC Symbol;Acc:HGNC:2714]	0	0	0	0	0	0.00389
ENSG00000077312	SNRPA	small nuclear ribonucleoprotein polypeptide A [Source:HGNC Symbol;Acc:HGNC:11151]	104.935	100.616	128.77	126.321	79.1311	77.1278
ENSG00000077327	SPAG6	sperm associated antigen 6 [Source:HGNC Symbol;Acc:HGNC:11215]	0	0	0	0	0.02067	0
ENSG00000077348	EXOSC5	exosome component 5 [Source:HGNC Symbol;Acc:HGNC:24662]	32.1884	28.4615	32.142	34.9269	21.8034	19.3412
ENSG00000077380	DYNC1I2	dynein cytoplasmic 1 intermediate chain 2 [Source:HGNC Symbol;Acc:HGNC:2964]	47.8636	50.6841	46.9133	46.9151	51.4422	50.1914
ENSG00000077420	APBB1IP	amyloid beta precursor protein binding family B member 1 interacting protein [Source:HGNC Symbol;Acc:HGNC:17379]	2.84536	2.92875	3.45757	3.25677	2.701	2.53765
ENSG00000077454	LRCH4	leucine rich repeats and calponin homology domain containing 4 [Source:HGNC Symbol;Acc:HGNC:6691]	6.66355	6.09434	6.34616	6.51992	6.88258	7.26635
ENSG00000077458	FAM76B	family with sequence similarity 76 member B [Source:HGNC Symbol;Acc:HGNC:28492]	3.88287	4.16224	3.76994	3.49784	5.1426	4.90908
ENSG00000077463	SIRT6	sirtuin 6 [Source:HGNC Symbol;Acc:HGNC:14934]	12.0607	9.0498	11.9755	11.9717	16.9169	15.9086
ENSG00000077498	TYR	tyrosinase [Source:HGNC Symbol;Acc:HGNC:12442]	0	0	0	0	0	0
ENSG00000077514	POLD3	DNA polymerase delta 3, accessory subunit [Source:HGNC Symbol;Acc:HGNC:20932]	16.976	16.2567	15.2504	13.7148	19.7411	20.4201
ENSG00000077522	ACTN2	actinin alpha 2 [Source:HGNC Symbol;Acc:HGNC:164]	0.18639	0.18219	0.22501	0.37716	0.34859	0.35556
ENSG00000077549	CAPZB	capping actin protein of muscle Z-line subunit beta [Source:HGNC Symbol;Acc:HGNC:1491]	174.539	179.6	175.56	176.644	106.472	108.427
ENSG00000077585	GPR137B	G protein-coupled receptor 137B [Source:HGNC Symbol;Acc:HGNC:11862]	5.13682	5.81247	5.04068	5.72434	6.9963	8.55556
ENSG00000077616	NAALAD2	N-acetylated alpha-linked acidic dipeptidase 2 [Source:HGNC Symbol;Acc:HGNC:14526]	0.83513	0.62424	0.57758	0.62655	0.85749	0.46919
ENSG00000077684	JADE1	jade family PHD finger 1 [Source:HGNC Symbol;Acc:HGNC:30027]	12.9558	13.2192	10.763	10.9604	12.0497	11.4096
ENSG00000077713	SLC25A43	solute carrier family 25 member 43 [Source:HGNC Symbol;Acc:HGNC:30557]	6.81438	8.2099	7.49083	7.39616	7.6423	8.58783
ENSG00000077721	UBE2A	ubiquitin conjugating enzyme E2 A [Source:HGNC Symbol;Acc:HGNC:12472]	51.5153	47.9182	43.2355	44.8969	64.8467	70.0482
ENSG00000077782	FGFR1	fibroblast growth factor receptor 1 [Source:HGNC Symbol;Acc:HGNC:3688]	32.6916	32.4609	31.5866	29.5867	35.6846	35.5433
ENSG00000077800	FKBP6	FKBP prolyl isomerase 6 [Source:HGNC Symbol;Acc:HGNC:3722]	0	0	0	0	0.06248	0.06242
ENSG00000077935	SMC1B	structural maintenance of chromosomes 1B [Source:HGNC Symbol;Acc:HGNC:11112]	0	0	0	0	0.06269	0.0167
ENSG00000077942	FBLN1	fibulin 1 [Source:HGNC Symbol;Acc:HGNC:3600]	24.7234	23.9754	24.7182	22.2039	33.6639	33.3682
ENSG00000077943	ITGA8	integrin subunit alpha 8 [Source:HGNC Symbol;Acc:HGNC:6144]	0	0	0	0	0	0.0054
ENSG00000077984	CST7	cystatin F [Source:HGNC Symbol;Acc:HGNC:2479]	1.59249	0.8717	1.28387	0.99991	1.31044	1.38871
ENSG00000078018	MAP2	microtubule associated protein 2 [Source:HGNC Symbol;Acc:HGNC:6839]	0.02922	0.02285	0.00491	0.02867	0.07105	0.09101
ENSG00000078043	PIAS2	protein inhibitor of activated STAT 2 [Source:HGNC Symbol;Acc:HGNC:17311]	1.38319	1.27801	1.25487	1.07967	1.78907	1.81747
ENSG00000078053	AMPH	amphiphysin [Source:HGNC Symbol;Acc:HGNC:471]	6.1439	6.59056	6.0171	5.09499	3.34174	3.31156
ENSG00000078061	ARAF	A-Raf proto-oncogene, serine/threonine kinase [Source:HGNC Symbol;Acc:HGNC:646]	47.8485	43.1813	43.2857	40.5164	41.373	41.254
ENSG00000078070	MCCC1	methylcrotonoyl-CoA carboxylase 1 [Source:HGNC Symbol;Acc:HGNC:6936]	20.7228	20.6628	20.1609	20.4667	20.7619	20.1685
ENSG00000078081	LAMP3	lysosomal associated membrane protein 3 [Source:HGNC Symbol;Acc:HGNC:14582]	2.29085	2.53434	2.98271	2.12554	14.2977	16.6807
ENSG00000078098	FAP	fibroblast activation protein alpha [Source:HGNC Symbol;Acc:HGNC:3590]	0.14736	0.24693	0.30055	0.24784	0.09843	0.07868
ENSG00000078114	NEBL	nebulette [Source:HGNC Symbol;Acc:HGNC:16932]	0.01232	0.00602	0.00517	0	0.04031	0.05754
ENSG00000078124	ACER3	alkaline ceramidase 3 [Source:HGNC Symbol;Acc:HGNC:16066]	5.11604	4.72086	4.04293	3.98652	5.69592	6.10823
ENSG00000078140	UBE2K	ubiquitin conjugating enzyme E2 K [Source:HGNC Symbol;Acc:HGNC:4914]	15.5521	16.1168	14.4573	13.8746	17.89	19.1822
ENSG00000078142	PIK3C3	phosphatidylinositol 3-kinase catalytic subunit type 3 [Source:HGNC Symbol;Acc:HGNC:8974]	2.81521	3.17015	2.62239	3.05173	3.46678	3.62725
ENSG00000078177	N4BP2	NEDD4 binding protein 2 [Source:HGNC Symbol;Acc:HGNC:29851]	1.54153	1.70086	2.04974	2.17115	3.631	3.57526
ENSG00000078237	TIGAR	TP53 induced glycolysis regulatory phosphatase [Source:HGNC Symbol;Acc:HGNC:1185]	0.67065	0.70285	0.53418	0.73257	1.45467	1.36087
ENSG00000078246	TULP3	TUB like protein 3 [Source:HGNC Symbol;Acc:HGNC:12425]	36.9454	41.2031	38.9176	38.8149	45.5919	44.2496
ENSG00000078269	SYNJ2	synaptojanin 2 [Source:HGNC Symbol;Acc:HGNC:11504]	3.50414	3.41021	3.33556	2.99399	3.36275	3.76355
ENSG00000078295	ADCY2	adenylate cyclase 2 [Source:HGNC Symbol;Acc:HGNC:233]	0	0	0	0	0.00799	0
ENSG00000078304	PPP2R5C	protein phosphatase 2 regulatory subunit B'gamma [Source:HGNC Symbol;Acc:HGNC:9311]	25.7246	27.0765	22.4331	21.4229	25.5118	26.1377
ENSG00000078328	RBFOX1	RNA binding fox-1 homolog 1 [Source:HGNC Symbol;Acc:HGNC:18222]	0	0	0	0	0	0.10497
ENSG00000078369	GNB1	G protein subunit beta 1 [Source:HGNC Symbol;Acc:HGNC:4396]	168.044	171.256	163.078	160.656	130.492	131.194
ENSG00000078399	HOXA9	homeobox A9 [Source:HGNC Symbol;Acc:HGNC:5109]	0	0.02688	0	0.02698	0	0.01713
ENSG00000078401	EDN1	endothelin 1 [Source:HGNC Symbol;Acc:HGNC:3176]	6.88885	6.76092	5.17626	5.49982	0.70416	0.43431
ENSG00000078403	MLLT10	MLLT10 histone lysine methyltransferase DOT1L cofactor [Source:HGNC Symbol;Acc:HGNC:16063]	6.13582	6.37513	5.23625	4.86123	5.92334	5.54037
ENSG00000078487	ZCWPW1	zinc finger CW-type and PWWP domain containing 1 [Source:HGNC Symbol;Acc:HGNC:23486]	2.09584	2.37829	2.67046	2.71794	4.05479	4.2165
ENSG00000078549	ADCYAP1R1	ADCYAP receptor type I [Source:HGNC Symbol;Acc:HGNC:242]	0	0	0	0	0.00807	0.01075
ENSG00000078579	FGF20	fibroblast growth factor 20 [Source:HGNC Symbol;Acc:HGNC:3677]	0.03085	0.15075	0.20723	0.03026	0.40381	0.34584
ENSG00000078589	P2RY10	P2Y receptor family member 10 [Source:HGNC Symbol;Acc:HGNC:19906]	0	0	0	0	0	0
ENSG00000078596	ITM2A	integral membrane protein 2A [Source:HGNC Symbol;Acc:HGNC:6173]	0.07024	0.06866	0.08848	0.03446	0.32842	0.19689
ENSG00000078618	NRDC	nardilysin convertase [Source:HGNC Symbol;Acc:HGNC:7995]	29.7843	30.324	30.03	28.7346	17.9861	18.4977
ENSG00000078668	VDAC3	voltage dependent anion channel 3 [Source:HGNC Symbol;Acc:HGNC:12674]	107.472	107.916	90.2547	89.8896	80.8114	85.606
ENSG00000078674	PCM1	pericentriolar material 1 [Source:HGNC Symbol;Acc:HGNC:8727]	24.2504	24.2979	21.9519	21.5707	34.5284	34.6424
ENSG00000078687	TNRC6C	trinucleotide repeat containing adaptor 6C [Source:HGNC Symbol;Acc:HGNC:29318]	1.3519	1.30435	1.01787	0.90898	2.65908	2.71496
ENSG00000078699	CBFA2T2	CBFA2/RUNX1 partner transcriptional co-repressor 2 [Source:HGNC Symbol;Acc:HGNC:1536]	8.03993	8.08109	6.15433	6.31886	15.585	15.6361
ENSG00000078725	BRINP1	BMP/retinoic acid inducible neural specific 1 [Source:HGNC Symbol;Acc:HGNC:2687]	0.0358	0.03499	0.03006	0.03512	0.03347	0.05574
ENSG00000078747	ITCH	itchy E3 ubiquitin protein ligase [Source:HGNC Symbol;Acc:HGNC:13890]	74.1479	76.5167	67.8216	69.8187	75.4845	76.4797
ENSG00000078795	PKD2L2	polycystin 2 like 2, transient receptor potential cation channel [Source:HGNC Symbol;Acc:HGNC:9012]	0.02487	0.02431	0.02089	0.0488	0	0.04648
ENSG00000078804	TP53INP2	tumor protein p53 inducible nuclear protein 2 [Source:HGNC Symbol;Acc:HGNC:16104]	44.4616	45.4092	44.7418	43.6067	41.9618	41.6487
ENSG00000078808	SDF4	stromal cell derived factor 4 [Source:HGNC Symbol;Acc:HGNC:24188]	72.8775	70.1454	82.2796	82.3638	92.8337	92.2607
ENSG00000078814	MYH7B	myosin heavy chain 7B [Source:HGNC Symbol;Acc:HGNC:15906]	0.09159	0.05371	0.08461	0.05391	0.37683	0.37652
ENSG00000078898	BPIFB2	BPI fold containing family B member 2 [Source:HGNC Symbol;Acc:HGNC:16177]	0	0	0	0	0	0.01977
ENSG00000078900	TP73	tumor protein p73 [Source:HGNC Symbol;Acc:HGNC:12003]	2.07698	2.21184	1.7626	1.63014	3.50615	4.01052
ENSG00000078902	TOLLIP	toll interacting protein [Source:HGNC Symbol;Acc:HGNC:16476]	28.5112	26.6299	26.309	26.2368	29.2653	29.787
ENSG00000078967	UBE2D4	ubiquitin conjugating enzyme E2 D4 (putative) [Source:HGNC Symbol;Acc:HGNC:21647]	4.2332	4.38862	3.93806	4.26496	5.4912	4.93622
ENSG00000079101	CLUL1	clusterin like 1 [Source:HGNC Symbol;Acc:HGNC:2096]	0	0.02523	0	0	0.02413	0.03215
ENSG00000079102	RUNX1T1	RUNX1 partner transcriptional co-repressor 1 [Source:HGNC Symbol;Acc:HGNC:1535]	0.01523	0.00744	0.01279	0	0.02136	0.00474
ENSG00000079112	CDH17	cadherin 17 [Source:HGNC Symbol;Acc:HGNC:1756]	0	0	0.01299	0.03034	0	0.00963
ENSG00000079134	THOC1	THO complex 1 [Source:HGNC Symbol;Acc:HGNC:19070]	10.0427	8.57957	7.84597	8.21498	8.40905	7.69773
ENSG00000079150	FKBP7	FKBP prolyl isomerase 7 [Source:HGNC Symbol;Acc:HGNC:3723]	0.84858	1.29242	1.02752	1.29719	2.04835	1.84384
ENSG00000079156	OSBPL6	oxysterol binding protein like 6 [Source:HGNC Symbol;Acc:HGNC:16388]	4.36947	3.95071	4.41646	5.05228	5.41379	5.67662
ENSG00000079215	SLC1A3	solute carrier family 1 member 3 [Source:HGNC Symbol;Acc:HGNC:10941]	2.57786	2.78875	2.29866	2.35857	1.61155	1.63277
ENSG00000079246	XRCC5	X-ray repair cross complementing 5 [Source:HGNC Symbol;Acc:HGNC:12833]	160.384	161.034	152.483	153.589	115.219	113.465
ENSG00000079257	LXN	latexin [Source:HGNC Symbol;Acc:HGNC:13347]	0.8479	0.7252	0.89008	0.46792	1.33797	1.45239
ENSG00000079263	SP140	SP140 nuclear body protein [Source:HGNC Symbol;Acc:HGNC:17133]	0.68234	0.46174	0.71995	0.49778	1.06342	0.86093
ENSG00000079277	MKNK1	MAPK interacting serine/threonine kinase 1 [Source:HGNC Symbol;Acc:HGNC:7110]	7.71837	7.36674	6.8891	7.23532	9.7681	10.4963
ENSG00000079308	TNS1	tensin 1 [Source:HGNC Symbol;Acc:HGNC:11973]	6.94414	6.61587	5.62867	5.45989	10.0125	10.4336
ENSG00000079313	REXO1	RNA exonuclease 1 homolog [Source:HGNC Symbol;Acc:HGNC:24616]	21.1928	19.6561	18.7387	20.5018	14.0483	13.7069
ENSG00000079332	SAR1A	secretion associated Ras related GTPase 1A [Source:HGNC Symbol;Acc:HGNC:10534]	21.2373	21.603	20.2497	20.1093	22.2016	21.6986
ENSG00000079335	CDC14A	cell division cycle 14A [Source:HGNC Symbol;Acc:HGNC:1718]	1.8795	1.99593	1.50045	1.59352	2.62543	2.4715
ENSG00000079337	RAPGEF3	Rap guanine nucleotide exchange factor 3 [Source:HGNC Symbol;Acc:HGNC:16629]	1.1081	0.76612	1.0365	0.98107	1.57533	1.24576
ENSG00000079385	CEACAM1	CEA cell adhesion molecule 1 [Source:HGNC Symbol;Acc:HGNC:1814]	0.56903	0.79458	0.75093	0.76561	1.01858	1.25572
ENSG00000079387	SENP1	SUMO specific peptidase 1 [Source:HGNC Symbol;Acc:HGNC:17927]	10.262	10.6592	8.16976	8.90154	13.4071	14.2196
ENSG00000079393	DUSP13	dual specificity phosphatase 13 [Source:HGNC Symbol;Acc:HGNC:19681]	0.38263	0.04156	0.10711	0.08342	1.35166	1.05925
ENSG00000079432	CIC	capicua transcriptional repressor [Source:HGNC Symbol;Acc:HGNC:14214]	28.6426	26.7303	24.0539	24.4074	38.1584	35.7336
ENSG00000079435	LIPE	lipase E, hormone sensitive type [Source:HGNC Symbol;Acc:HGNC:6621]	1.97322	2.0171	1.85949	1.81765	4.05651	4.07192
ENSG00000079459	FDFT1	farnesyl-diphosphate farnesyltransferase 1 [Source:HGNC Symbol;Acc:HGNC:3629]	67.1766	69.5966	69.4276	70.1478	40.5206	40.9079
ENSG00000079462	PAFAH1B3	platelet activating factor acetylhydrolase 1b catalytic subunit 3 [Source:HGNC Symbol;Acc:HGNC:8576]	34.5293	33.9536	33.7293	30.9346	39.9254	40.3753
ENSG00000079482	OPHN1	oligophrenin 1 [Source:HGNC Symbol;Acc:HGNC:8148]	14.0447	13.3472	12.2166	12.3076	6.99081	6.63707
ENSG00000079557	AFM	afamin [Source:HGNC Symbol;Acc:HGNC:316]	0	0	0	0	0	0
ENSG00000079616	KIF22	kinesin family member 22 [Source:HGNC Symbol;Acc:HGNC:6391]	70.7204	69.5804	65.6665	62.104	61.4378	59.5778
ENSG00000079689	SCGN	secretagogin, EF-hand calcium binding protein [Source:HGNC Symbol;Acc:HGNC:16941]	0	0	0	0	0	0
ENSG00000079691	CARMIL1	capping protein regulator and myosin 1 linker 1 [Source:HGNC Symbol;Acc:HGNC:21581]	7.38815	7.59594	6.51737	6.23316	8.95027	8.33379
ENSG00000079739	PGM1	phosphoglucomutase 1 [Source:HGNC Symbol;Acc:HGNC:8905]	9.35614	10.6487	10.0996	9.43056	12.4043	13.0127
ENSG00000079785	DDX1	DEAD-box helicase 1 [Source:HGNC Symbol;Acc:HGNC:2734]	51.2559	53.6658	50.9293	52.3219	39.6208	40.0461
ENSG00000079805	DNM2	dynamin 2 [Source:HGNC Symbol;Acc:HGNC:2974]	57.5843	53.1566	54.7221	56.5099	49.1138	49.5597
ENSG00000079819	EPB41L2	erythrocyte membrane protein band 4.1 like 2 [Source:HGNC Symbol;Acc:HGNC:3379]	21.844	21.8748	20.8475	20.1186	16.3887	15.796
ENSG00000079841	RIMS1	regulating synaptic membrane exocytosis 1 [Source:HGNC Symbol;Acc:HGNC:17282]	0.06705	0.06554	0.05631	0.08771	0.01045	0.0348
ENSG00000079931	MOXD1	monooxygenase DBH like 1 [Source:HGNC Symbol;Acc:HGNC:21063]	6.24718	5.86516	5.00716	5.73775	4.70534	4.86112
ENSG00000079950	STX7	syntaxin 7 [Source:HGNC Symbol;Acc:HGNC:11442]	2.02023	2.29684	1.94024	1.99606	2.80017	2.67738
ENSG00000079974	RABL2B	RAB, member of RAS oncogene family like 2B [Source:HGNC Symbol;Acc:HGNC:9800]	9.67354	9.19494	10.6689	10.1089	13.5572	12.7154
ENSG00000079999	KEAP1	kelch like ECH associated protein 1 [Source:HGNC Symbol;Acc:HGNC:23177]	23.5984	22.8783	21.3479	22.2266	26.2758	26.8348
ENSG00000080007	DDX43	DEAD-box helicase 43 [Source:HGNC Symbol;Acc:HGNC:18677]	0	0	0	0	0	0
ENSG00000080031	PTPRH	protein tyrosine phosphatase receptor type H [Source:HGNC Symbol;Acc:HGNC:9672]	1.30208	1.23032	1.78602	1.67487	4.88382	4.72208
ENSG00000080166	DCT	dopachrome tautomerase [Source:HGNC Symbol;Acc:HGNC:2709]	0	0	0	0	0.02216	0.02952
ENSG00000080189	SLC35C2	solute carrier family 35 member C2 [Source:HGNC Symbol;Acc:HGNC:17117]	56.0517	51.3966	59.2126	59.1384	61.1007	62.0742
ENSG00000080200	CRYBG3	crystallin beta-gamma domain containing 3 [Source:HGNC Symbol;Acc:HGNC:34427]	3.22246	2.92855	2.40552	2.58807	2.58003	2.4959
ENSG00000080224	EPHA6	EPH receptor A6 [Source:HGNC Symbol;Acc:HGNC:19296]	0.05717	0.11177	0.10803	0.08413	0.02673	0.11573
ENSG00000080293	SCTR	secretin receptor [Source:HGNC Symbol;Acc:HGNC:10608]	0	0	0	0	0	0
ENSG00000080298	RFX3	regulatory factor X3 [Source:HGNC Symbol;Acc:HGNC:9984]	0.97572	0.82856	0.76307	0.58632	1.09487	1.01799
ENSG00000080345	RIF1	replication timing regulatory factor 1 [Source:HGNC Symbol;Acc:HGNC:23207]	7.43737	7.71725	6.87174	6.77332	9.8837	9.75535
ENSG00000080371	RAB21	RAB21, member RAS oncogene family [Source:HGNC Symbol;Acc:HGNC:18263]	4.33753	4.09004	3.71004	3.76154	5.96974	6.37155
ENSG00000080493	SLC4A4	solute carrier family 4 member 4 [Source:HGNC Symbol;Acc:HGNC:11030]	0.85179	0.8253	0.65886	0.63775	0.36332	0.49799
ENSG00000080503	SMARCA2	SWI/SNF related, matrix associated, actin dependent regulator of chromatin, subfamily a, member 2 [Source:HGNC Symbol;Acc:HGNC:11098]	7.36178	7.80111	6.7267	6.12153	11.2803	10.6353
ENSG00000080511	RDH8	retinol dehydrogenase 8 [Source:HGNC Symbol;Acc:HGNC:14423]	0	0	0	0	0.03096	0
ENSG00000080546	SESN1	sestrin 1 [Source:HGNC Symbol;Acc:HGNC:21595]	1.5851	1.4071	1.16816	0.87276	4.73404	5.02733
ENSG00000080561	MID2	midline 2 [Source:HGNC Symbol;Acc:HGNC:7096]	0.71044	0.81017	0.81207	0.67764	1.34712	1.20464
ENSG00000080572	PIH1D3	PIH1 domain containing 3 [Source:HGNC Symbol;Acc:HGNC:28570]	0	0	0	0	0	0
ENSG00000080573	COL5A3	collagen type V alpha 3 chain [Source:HGNC Symbol;Acc:HGNC:14864]	0.10058	0.0715	0.03072	0.02691	0.0855	0.05696
ENSG00000080603	SRCAP	Snf2 related CREBBP activator protein [Source:HGNC Symbol;Acc:HGNC:16974]	1.76698	1.65146	1.7197	1.55781	2.06424	2.06856
ENSG00000080608	PUM3	pumilio RNA binding family member 3 [Source:HGNC Symbol;Acc:HGNC:29676]	40.7701	42.8957	40.9511	42.2391	12.9345	14.7908
ENSG00000080618	CPB2	carboxypeptidase B2 [Source:HGNC Symbol;Acc:HGNC:2300]	0	0	0	0	0	0
ENSG00000080644	CHRNA3	cholinergic receptor nicotinic alpha 3 subunit [Source:HGNC Symbol;Acc:HGNC:1957]	0	0.0184	0	0	0.05281	0.07035
ENSG00000080709	KCNN2	potassium calcium-activated channel subfamily N member 2 [Source:HGNC Symbol;Acc:HGNC:6291]	0	0	0	0	0	0
ENSG00000080802	CNOT4	CCR4-NOT transcription complex subunit 4 [Source:HGNC Symbol;Acc:HGNC:7880]	9.31867	7.80082	6.94288	7.29823	13.4953	12.1248
ENSG00000080815	PSEN1	presenilin 1 [Source:HGNC Symbol;Acc:HGNC:9508]	12.8451	12.1133	12.6961	12.4355	24.0847	26.1238
ENSG00000080819	CPOX	coproporphyrinogen oxidase [Source:HGNC Symbol;Acc:HGNC:2321]	12.6754	12.5946	11.3309	10.6061	10.8731	10.0746
ENSG00000080822	CLDND1	claudin domain containing 1 [Source:HGNC Symbol;Acc:HGNC:1322]	31.8306	33.5423	29.8063	30.8177	40.1102	39.067
ENSG00000080823	MOK	MOK protein kinase [Source:HGNC Symbol;Acc:HGNC:9833]	144.225	136.762	157.248	148.817	19.6555	18.4633
ENSG00000080824	HSP90AA1	heat shock protein 90 alpha family class A member 1 [Source:HGNC Symbol;Acc:HGNC:5253]	1178.96	1214.3	1036.67	1055.12	501.363	543.281
ENSG00000080839	RBL1	RB transcriptional corepressor like 1 [Source:HGNC Symbol;Acc:HGNC:9893]	15.9009	16.1281	14.3595	15.0223	20.5066	20.8658
ENSG00000080845	DLGAP4	DLG associated protein 4 [Source:HGNC Symbol;Acc:HGNC:24476]	70.4514	62.8842	64.4064	64.724	33.9682	32.7165
ENSG00000080854	IGSF9B	immunoglobulin superfamily member 9B [Source:HGNC Symbol;Acc:HGNC:32326]	0.10244	0.12597	0.07493	0.0778	0.16068	0.14819
ENSG00000080910	CFHR2	complement factor H related 2 [Source:HGNC Symbol;Acc:HGNC:4890]	0	0	0	0	0	0
ENSG00000080986	NDC80	NDC80 kinetochore complex component [Source:HGNC Symbol;Acc:HGNC:16909]	20.396	19.4146	15.7833	15.5051	16.6258	16.6287
ENSG00000081014	AP4E1	adaptor related protein complex 4 subunit epsilon 1 [Source:HGNC Symbol;Acc:HGNC:573]	5.79936	5.8744	6.0366	6.00341	9.27965	8.50914
ENSG00000081019	RSBN1	round spermatid basic protein 1 [Source:HGNC Symbol;Acc:HGNC:25642]	2.35735	2.42992	1.9005	1.79132	1.92379	2.14646
ENSG00000081026	MAGI3	membrane associated guanylate kinase, WW and PDZ domain containing 3 [Source:HGNC Symbol;Acc:HGNC:29647]	2.14673	2.16294	1.53933	1.40947	2.20042	2.15489
ENSG00000081041	CXCL2	C-X-C motif chemokine ligand 2 [Source:HGNC Symbol;Acc:HGNC:4603]	0.50903	1.04487	6.79689	5.89283	2.09435	2.34627
ENSG00000081051	AFP	alpha fetoprotein [Source:HGNC Symbol;Acc:HGNC:317]	0.04679	0.02287	0	0.02295	0.02188	0.04372
ENSG00000081052	COL4A4	collagen type IV alpha 4 chain [Source:HGNC Symbol;Acc:HGNC:2206]	0.51163	0.48343	0.39147	0.40155	0.22858	0.20537
ENSG00000081059	TCF7	transcription factor 7 [Source:HGNC Symbol;Acc:HGNC:11639]	3.62495	3.79637	3.39213	3.23458	13.2197	12.096
ENSG00000081087	OSTM1	osteoclastogenesis associated transmembrane protein 1 [Source:HGNC Symbol;Acc:HGNC:21652]	4.49379	5.74506	3.86981	4.33402	11.0395	11.3387
ENSG00000081138	CDH7	cadherin 7 [Source:HGNC Symbol;Acc:HGNC:1766]	0	0.00457	0	0	0.00437	0.00291
ENSG00000081148	IMPG2	interphotoreceptor matrix proteoglycan 2 [Source:HGNC Symbol;Acc:HGNC:18362]	0.0068	0.01993	0.06278	0	0.01906	0.00847
ENSG00000081154	PCNP	PEST proteolytic signal containing nuclear protein [Source:HGNC Symbol;Acc:HGNC:30023]	49.8512	48.6553	50.4172	49.4926	71.6772	72.4224
ENSG00000081177	EXD2	exonuclease 3'-5' domain containing 2 [Source:HGNC Symbol;Acc:HGNC:20217]	3.42294	3.23719	2.95857	3.09649	6.38078	6.47241
ENSG00000081181	ARG2	arginase 2 [Source:HGNC Symbol;Acc:HGNC:664]	5.99936	6.47385	5.93614	6.43944	8.58161	9.87873
ENSG00000081189	MEF2C	myocyte enhancer factor 2C [Source:HGNC Symbol;Acc:HGNC:6996]	0.00917	0.01792	0.0154	0.03597	0.02571	0.04568
ENSG00000081237	PTPRC	protein tyrosine phosphatase receptor type C [Source:HGNC Symbol;Acc:HGNC:9666]	0	0	0.0089	0	0	0
ENSG00000081248	CACNA1S	calcium voltage-gated channel subunit alpha1 S [Source:HGNC Symbol;Acc:HGNC:1397]	0.00942	0.0092	0.03163	0.00924	0.14087	0.15248
ENSG00000081277	PKP1	plakophilin 1 [Source:HGNC Symbol;Acc:HGNC:9023]	0	0	0	0	0.04872	0.00649
ENSG00000081307	UBA5	ubiquitin like modifier activating enzyme 5 [Source:HGNC Symbol;Acc:HGNC:23230]	8.88493	9.25377	8.5293	8.5665	8.06476	8.893
ENSG00000081320	STK17B	serine/threonine kinase 17b [Source:HGNC Symbol;Acc:HGNC:11396]	7.64213	6.9334	5.92972	5.69177	6.1799	6.10775
ENSG00000081377	CDC14B	cell division cycle 14B [Source:HGNC Symbol;Acc:HGNC:1719]	5.98768	5.49627	4.80721	4.98973	5.9117	6.36118
ENSG00000081386	ZNF510	zinc finger protein 510 [Source:HGNC Symbol;Acc:HGNC:29161]	2.96111	3.42784	2.60555	2.62746	3.3832	4.04766
ENSG00000081479	LRP2	LDL receptor related protein 2 [Source:HGNC Symbol;Acc:HGNC:6694]	0	0	0	0.00356	0	0
ENSG00000081665	ZNF506	zinc finger protein 506 [Source:HGNC Symbol;Acc:HGNC:23780]	0.44352	0.43353	0.41902	0.42153	0.94611	0.94101
ENSG00000081692	JMJD4	jumonji domain containing 4 [Source:HGNC Symbol;Acc:HGNC:25724]	11.8762	10.5824	12.8205	13.4539	8.99884	8.84154
ENSG00000081721	DUSP12	dual specificity phosphatase 12 [Source:HGNC Symbol;Acc:HGNC:3067]	14.6372	16.2262	20.5707	21.0588	21.3488	25.5176
ENSG00000081760	AACS	acetoacetyl-CoA synthetase [Source:HGNC Symbol;Acc:HGNC:21298]	13.8405	13.3242	13.8336	14.331	14.4092	13.6589
ENSG00000081791	DELE1	DAP3 binding cell death enhancer 1 [Source:HGNC Symbol;Acc:HGNC:28969]	17.9857	16.7213	18.4652	18.1447	21.2637	21.5703
ENSG00000081800	SLC13A1	solute carrier family 13 member 1 [Source:HGNC Symbol;Acc:HGNC:10916]	0	0	0	0	0	0
ENSG00000081803	CADPS2	calcium dependent secretion activator 2 [Source:HGNC Symbol;Acc:HGNC:16018]	0	0	0.02479	0	0.0184	0.01839
ENSG00000081818	PCDHB4	protocadherin beta 4 [Source:HGNC Symbol;Acc:HGNC:8689]	0	0	0	0	0	0
ENSG00000081842	PCDHA6	protocadherin alpha 6 [Source:HGNC Symbol;Acc:HGNC:8672]	0	0	0	0	0	0
ENSG00000081853	PCDHGA2	protocadherin gamma subfamily A, 2 [Source:HGNC Symbol;Acc:HGNC:8700]	0.02358	0.02305	0.0099	0.01157	0.02205	0.04407
ENSG00000081870	HSPB11	heat shock protein family B (small) member 11 [Source:HGNC Symbol;Acc:HGNC:25019]	23.2608	23.2218	20.0031	23.6117	27.5514	29.0161
ENSG00000081913	PHLPP1	PH domain and leucine rich repeat protein phosphatase 1 [Source:HGNC Symbol;Acc:HGNC:20610]	2.37874	2.51891	2.05062	2.18344	2.77201	2.64905
ENSG00000081923	ATP8B1	ATPase phospholipid transporting 8B1 [Source:HGNC Symbol;Acc:HGNC:3706]	37.7976	39.1883	33.8079	34.4704	12.2926	11.568
ENSG00000081985	IL12RB2	interleukin 12 receptor subunit beta 2 [Source:HGNC Symbol;Acc:HGNC:5972]	0.05619	0.06866	0.04719	0.0827	0.05255	0.0525
ENSG00000082014	SMARCD3	SWI/SNF related, matrix associated, actin dependent regulator of chromatin, subfamily d, member 3 [Source:HGNC Symbol;Acc:HGNC:11108]	7.48967	6.81989	6.62461	6.39801	13.3148	14.2971
ENSG00000082068	WDR70	WD repeat domain 70 [Source:HGNC Symbol;Acc:HGNC:25495]	19.7868	20.0738	19.4002	18.8317	19.8492	20.1646
ENSG00000082074	FYB1	FYN binding protein 1 [Source:HGNC Symbol;Acc:HGNC:4036]	0	0	0	0	0.01108	0
ENSG00000082126	MPP4	membrane palmitoylated protein 4 [Source:HGNC Symbol;Acc:HGNC:13680]	2.07415	2.0735	2.6128	2.01178	0.13224	0.05873
ENSG00000082146	STRADB	STE20 related adaptor beta [Source:HGNC Symbol;Acc:HGNC:13205]	11.8008	12.7833	11.5405	12.1288	13.7817	14.0646
ENSG00000082153	BZW1	basic leucine zipper and W2 domains 1 [Source:HGNC Symbol;Acc:HGNC:18380]	120.333	122.367	109.274	116.241	110.865	114.65
ENSG00000082175	PGR	progesterone receptor [Source:HGNC Symbol;Acc:HGNC:8910]	0	0	0	0	0.00407	0.00271
ENSG00000082196	C1QTNF3	C1q and TNF related 3 [Source:HGNC Symbol;Acc:HGNC:14326]	0.08102	0	0.01701	0.11923	0	0.1514
ENSG00000082212	ME2	malic enzyme 2 [Source:HGNC Symbol;Acc:HGNC:6984]	4.19812	4.44141	4.21168	4.43929	3.52603	3.54269
ENSG00000082213	C5orf22	chromosome 5 open reading frame 22 [Source:HGNC Symbol;Acc:HGNC:25639]	13.3469	12.7822	11.609	11.5199	11.4555	12.0052
ENSG00000082258	CCNT2	cyclin T2 [Source:HGNC Symbol;Acc:HGNC:1600]	3.63339	3.46335	3.55412	3.82212	4.12617	4.49059
ENSG00000082269	FAM135A	family with sequence similarity 135 member A [Source:HGNC Symbol;Acc:HGNC:21084]	1.30057	1.51342	1.08479	1.13708	1.91111	2.03904
ENSG00000082293	COL19A1	collagen type XIX alpha 1 chain [Source:HGNC Symbol;Acc:HGNC:2196]	0	0	0	0	0.01214	0.00404
ENSG00000082397	EPB41L3	erythrocyte membrane protein band 4.1 like 3 [Source:HGNC Symbol;Acc:HGNC:3380]	0	0.07073	0.01013	0.01183	0.01128	0.01502
ENSG00000082438	COBLL1	cordon-bleu WH2 repeat protein like 1 [Source:HGNC Symbol;Acc:HGNC:23571]	7.92358	7.84548	7.38122	7.80242	9.38514	8.94781
ENSG00000082458	DLG3	discs large MAGUK scaffold protein 3 [Source:HGNC Symbol;Acc:HGNC:2902]	3.43807	3.14025	3.00561	2.83849	8.40625	7.29051
ENSG00000082482	KCNK2	potassium two pore domain channel subfamily K member 2 [Source:HGNC Symbol;Acc:HGNC:6277]	4.48474	4.21952	3.20203	3.0486	0.51832	0.40803
ENSG00000082497	SERTAD4	SERTA domain containing 4 [Source:HGNC Symbol;Acc:HGNC:25236]	8.89059	9.11525	7.24722	6.74969	1.7989	1.51646
ENSG00000082512	TRAF5	TNF receptor associated factor 5 [Source:HGNC Symbol;Acc:HGNC:12035]	2.55518	2.83249	1.95402	2.26874	4.05787	3.61883
ENSG00000082515	MRPL22	mitochondrial ribosomal protein L22 [Source:HGNC Symbol;Acc:HGNC:14480]	11.8235	12.1516	12.1826	10.9855	7.82793	8.91334
ENSG00000082516	GEMIN5	gem nuclear organelle associated protein 5 [Source:HGNC Symbol;Acc:HGNC:20043]	14.7352	15.0808	14.5179	15.5589	10.9504	10.7942
ENSG00000082556	OPRK1	opioid receptor kappa 1 [Source:HGNC Symbol;Acc:HGNC:8154]	0	0	0	0	0	0
ENSG00000082641	NFE2L1	nuclear factor, erythroid 2 like 1 [Source:HGNC Symbol;Acc:HGNC:7781]	65.295	66.3577	82.2271	77.6491	122.608	129.283
ENSG00000082684	SEMA5B	semaphorin 5B [Source:HGNC Symbol;Acc:HGNC:10737]	0	0	0	0	0.04636	0.01544
ENSG00000082701	GSK3B	glycogen synthase kinase 3 beta [Source:HGNC Symbol;Acc:HGNC:4617]	68.9332	70.8053	55.7922	57.6563	69.4552	68.1336
ENSG00000082781	ITGB5	integrin subunit beta 5 [Source:HGNC Symbol;Acc:HGNC:6160]	11.0828	10.8456	12.4098	12.1272	9.89734	9.45919
ENSG00000082805	ERC1	ELKS/RAB6-interacting/CAST family member 1 [Source:HGNC Symbol;Acc:HGNC:17072]	6.64636	7.19994	5.37164	5.58138	10.748	11.1588
ENSG00000082898	XPO1	exportin 1 [Source:HGNC Symbol;Acc:HGNC:12825]	85.1572	83.1276	68.6002	71.3666	67.9475	68.43
ENSG00000082996	RNF13	ring finger protein 13 [Source:HGNC Symbol;Acc:HGNC:10057]	6.85195	8.11066	6.81861	7.61599	13.7774	13.618
ENSG00000083067	TRPM3	transient receptor potential cation channel subfamily M member 3 [Source:HGNC Symbol;Acc:HGNC:17992]	0	0	0	0	0	0
ENSG00000083093	PALB2	partner and localizer of BRCA2 [Source:HGNC Symbol;Acc:HGNC:26144]	11.5268	11.5163	11.6543	11.5449	16.2476	17.5351
ENSG00000083097	DOP1A	DOP1 leucine zipper like protein A [Source:HGNC Symbol;Acc:HGNC:21194]	0.65311	0.68003	0.5604	0.59896	1.24135	1.19389
ENSG00000083099	LYRM2	LYR motif containing 2 [Source:HGNC Symbol;Acc:HGNC:25229]	4.70227	4.99061	4.07375	3.94681	5.45913	5.92405
ENSG00000083123	BCKDHB	branched chain keto acid dehydrogenase E1 subunit beta [Source:HGNC Symbol;Acc:HGNC:987]	1.96512	2.41996	2.45596	2.21636	3.53046	3.32514
ENSG00000083168	KAT6A	lysine acetyltransferase 6A [Source:HGNC Symbol;Acc:HGNC:13013]	10.405	10.2252	9.68064	9.94652	17.517	17.5083
ENSG00000083223	TUT7	terminal uridylyl transferase 7 [Source:HGNC Symbol;Acc:HGNC:25817]	4.78118	4.8715	3.81956	3.86586	3.08793	3.32514
ENSG00000083290	ULK2	unc-51 like autophagy activating kinase 2 [Source:HGNC Symbol;Acc:HGNC:13480]	0.75683	0.7701	0.61475	0.66339	1.8679	1.6036
ENSG00000083307	GRHL2	grainyhead like transcription factor 2 [Source:HGNC Symbol;Acc:HGNC:2799]	0	0	0.00911	0	0	0
ENSG00000083312	TNPO1	transportin 1 [Source:HGNC Symbol;Acc:HGNC:6401]	25.5944	26.6648	24.7418	26.0013	21.1664	20.9782
ENSG00000083444	PLOD1	procollagen-lysine,2-oxoglutarate 5-dioxygenase 1 [Source:HGNC Symbol;Acc:HGNC:9081]	61.7148	61.6667	65.2974	63.2413	42.7827	43.8462
ENSG00000083454	P2RX5	purinergic receptor P2X 5 [Source:HGNC Symbol;Acc:HGNC:8536]	0.88165	1.18496	1.15689	1.18933	1.03054	0.96104
ENSG00000083457	ITGAE	integrin subunit alpha E [Source:HGNC Symbol;Acc:HGNC:6147]	2.19384	2.26112	1.98024	1.87413	1.96772	2.05441
ENSG00000083520	DIS3	DIS3 homolog, exosome endoribonuclease and 3'-5' exoribonuclease [Source:HGNC Symbol;Acc:HGNC:20604]	4.39726	4.38217	3.85512	4.50894	4.42314	4.78234
ENSG00000083535	PIBF1	progesterone immunomodulatory binding factor 1 [Source:HGNC Symbol;Acc:HGNC:23352]	2.67197	2.68382	2.05821	2.44062	1.89545	2.1464
ENSG00000083544	TDRD3	tudor domain containing 3 [Source:HGNC Symbol;Acc:HGNC:20612]	2.50881	2.2802	2.31018	1.98634	2.20193	1.9191
ENSG00000083635	NUFIP1	nuclear FMR1 interacting protein 1 [Source:HGNC Symbol;Acc:HGNC:8057]	4.14256	4.6072	3.67066	4.24017	3.88895	4.02287
ENSG00000083642	PDS5B	PDS5 cohesin associated factor B [Source:HGNC Symbol;Acc:HGNC:20418]	4.19292	4.66274	3.21501	3.16715	4.02023	4.06422
ENSG00000083720	OXCT1	3-oxoacid CoA-transferase 1 [Source:HGNC Symbol;Acc:HGNC:8527]	22.7439	23.2083	20.7064	20.4371	8.73267	9.30499
ENSG00000083750	RRAGB	Ras related GTP binding B [Source:HGNC Symbol;Acc:HGNC:19901]	5.37615	6.3131	5.51481	5.593	13.6309	14.0691
ENSG00000083782	EPYC	epiphycan [Source:HGNC Symbol;Acc:HGNC:3053]	0	0	0	0	0	0
ENSG00000083799	CYLD	CYLD lysine 63 deubiquitinase [Source:HGNC Symbol;Acc:HGNC:2584]	5.30651	5.45447	6.32303	6.38483	9.10032	9.10526
ENSG00000083807	SLC27A5	solute carrier family 27 member 5 [Source:HGNC Symbol;Acc:HGNC:10999]	2.25341	1.64594	2.14196	2.21077	2.15347	2.31365
ENSG00000083812	ZNF324	zinc finger protein 324 [Source:HGNC Symbol;Acc:HGNC:14096]	1.97789	2.12961	2.0826	2.27536	3.66148	3.43957
ENSG00000083814	ZNF671	zinc finger protein 671 [Source:HGNC Symbol;Acc:HGNC:26279]	1.98449	2.3962	2.19594	1.83241	3.47123	4.20275
ENSG00000083817	ZNF416	zinc finger protein 416 [Source:HGNC Symbol;Acc:HGNC:20645]	1.69488	1.54771	1.87284	1.8816	2.33562	2.44481
ENSG00000083828	ZNF586	zinc finger protein 586 [Source:HGNC Symbol;Acc:HGNC:25949]	3.51496	3.89051	4.10221	3.62594	3.50434	3.67048
ENSG00000083838	ZNF446	zinc finger protein 446 [Source:HGNC Symbol;Acc:HGNC:21036]	6.81076	5.68308	6.20791	6.13863	9.83786	9.95045
ENSG00000083844	ZNF264	zinc finger protein 264 [Source:HGNC Symbol;Acc:HGNC:13057]	1.00326	0.9989	0.88172	0.88813	1.67993	1.83985
ENSG00000083845	RPS5	ribosomal protein S5 [Source:HGNC Symbol;Acc:HGNC:10426]	406.816	398.746	431.858	427.618	573.744	564.966
ENSG00000083857	FAT1	FAT atypical cadherin 1 [Source:HGNC Symbol;Acc:HGNC:3595]	16.1019	16.1447	13.9933	14.2446	13.7962	15.1019
ENSG00000083896	YTHDC1	YTH domain containing 1 [Source:HGNC Symbol;Acc:HGNC:30626]	23.8974	25.8883	24.0156	24.4158	28.0931	29.5572
ENSG00000083937	CHMP2B	charged multivesicular body protein 2B [Source:HGNC Symbol;Acc:HGNC:24537]	10.4309	10.7957	8.44697	9.33054	14.221	15.4923
ENSG00000084070	SMAP2	small ArfGAP2 [Source:HGNC Symbol;Acc:HGNC:25082]	6.64273	6.30211	5.9231	5.86532	11.0165	11.196
ENSG00000084072	PPIE	peptidylprolyl isomerase E [Source:HGNC Symbol;Acc:HGNC:9258]	30.2258	29.9617	30.9138	30.8158	40.1368	42.3463
ENSG00000084073	ZMPSTE24	zinc metallopeptidase STE24 [Source:HGNC Symbol;Acc:HGNC:12877]	15.5484	16.0186	15.0601	16.0777	21.122	21.6512
ENSG00000084090	STARD7	StAR related lipid transfer domain containing 7 [Source:HGNC Symbol;Acc:HGNC:18063]	53.0995	53.9128	46.6589	48.5732	49.2435	51.0974
ENSG00000084092	NOA1	nitric oxide associated 1 [Source:HGNC Symbol;Acc:HGNC:28473]	21.3412	20.11	21.4035	20.5859	26.7517	29.3436
ENSG00000084093	REST	RE1 silencing transcription factor [Source:HGNC Symbol;Acc:HGNC:9966]	6.56941	5.98118	6.18213	6.55175	7.74052	7.91309
ENSG00000084110	HAL	histidine ammonia-lyase [Source:HGNC Symbol;Acc:HGNC:4806]	0	0.01425	0.01225	0	0.02727	0.0545
ENSG00000084112	SSH1	slingshot protein phosphatase 1 [Source:HGNC Symbol;Acc:HGNC:30579]	8.97023	9.48748	8.94472	9.36439	8.30661	8.40009
ENSG00000084207	GSTP1	glutathione S-transferase pi 1 [Source:HGNC Symbol;Acc:HGNC:4638]	324.3	324.556	324.448	336.498	303.539	334.68
ENSG00000084234	APLP2	amyloid beta precursor like protein 2 [Source:HGNC Symbol;Acc:HGNC:598]	111.253	119.762	111.848	112.242	178.635	184.708
ENSG00000084444	FAM234B	family with sequence similarity 234 member B [Source:HGNC Symbol;Acc:HGNC:29288]	6.65028	6.28849	6.67758	6.18166	8.73091	9.1702
ENSG00000084453	SLCO1A2	solute carrier organic anion transporter family member 1A2 [Source:HGNC Symbol;Acc:HGNC:10956]	0	0.00722	0.01241	0	0.00691	0.0046
ENSG00000084463	WBP11	WW domain binding protein 11 [Source:HGNC Symbol;Acc:HGNC:16461]	37.2057	38.4747	34.8972	33.6208	27.1678	27.8205
ENSG00000084623	EIF3I	eukaryotic translation initiation factor 3 subunit I [Source:HGNC Symbol;Acc:HGNC:3272]	200.827	203.228	205.987	208.827	137.159	140.44
ENSG00000084628	NKAIN1	sodium/potassium transporting ATPase interacting 1 [Source:HGNC Symbol;Acc:HGNC:25743]	0.09712	0.05696	0.03262	0.03811	0.05449	0.07259
ENSG00000084636	COL16A1	collagen type XVI alpha 1 chain [Source:HGNC Symbol;Acc:HGNC:2193]	2.61888	2.32437	2.57761	2.83653	3.93784	3.62791
ENSG00000084652	TXLNA	taxilin alpha [Source:HGNC Symbol;Acc:HGNC:30685]	34.7763	33.3951	34.8253	34.6736	39.1904	39.8739
ENSG00000084674	APOB	apolipoprotein B [Source:HGNC Symbol;Acc:HGNC:603]	0	0	0	0	0	0.0025
ENSG00000084676	NCOA1	nuclear receptor coactivator 1 [Source:HGNC Symbol;Acc:HGNC:7668]	3.74534	4.49819	3.56383	3.42237	8.03117	8.1385
ENSG00000084693	AGBL5	ATP/GTP binding protein like 5 [Source:HGNC Symbol;Acc:HGNC:26147]	32.7933	32.9595	31.3971	29.4655	44.366	44.8228
ENSG00000084710	EFR3B	EFR3 homolog B [Source:HGNC Symbol;Acc:HGNC:29155]	0.06065	0.08893	0.06367	0.05207	0.31903	0.25501
ENSG00000084731	KIF3C	kinesin family member 3C [Source:HGNC Symbol;Acc:HGNC:6321]	5.26977	5.25491	4.82705	5.22216	7.06377	6.63108
ENSG00000084733	RAB10	RAB10, member RAS oncogene family [Source:HGNC Symbol;Acc:HGNC:9759]	32.0679	32.2802	29.3933	29.6159	31.0299	31.6594
ENSG00000084734	GCKR	glucokinase regulator [Source:HGNC Symbol;Acc:HGNC:4196]	0.02593	0.02534	0	0.02544	0	0.04845
ENSG00000084754	HADHA	hydroxyacyl-CoA dehydrogenase trifunctional multienzyme complex subunit alpha [Source:HGNC Symbol;Acc:HGNC:4801]	61.6354	64.9408	60.0372	58.8798	67.2831	65.9241
ENSG00000084764	MAPRE3	microtubule associated protein RP/EB family member 3 [Source:HGNC Symbol;Acc:HGNC:6892]	2.2222	2.08408	1.68967	1.59092	6.48666	6.62159
ENSG00000084774	CAD	carbamoyl-phosphate synthetase 2, aspartate transcarbamylase, and dihydroorotase [Source:HGNC Symbol;Acc:HGNC:1424]	48.6471	47.7873	50.2543	48.9723	37.5646	36.8567
ENSG00000085063	CD59	CD59 molecule (CD59 blood group) [Source:HGNC Symbol;Acc:HGNC:1689]	37.2032	38.1032	34.7913	33.1542	19.301	19.6123
ENSG00000085117	CD82	CD82 molecule [Source:HGNC Symbol;Acc:HGNC:6210]	22.0919	23.5755	29.1757	26.1545	40.3803	40.7705
ENSG00000085185	BCORL1	BCL6 corepressor like 1 [Source:HGNC Symbol;Acc:HGNC:25657]	5.14446	4.65493	4.01935	3.72673	8.98073	9.10723
ENSG00000085224	ATRX	ATRX chromatin remodeler [Source:HGNC Symbol;Acc:HGNC:886]	6.33788	6.57764	5.55301	5.43509	8.3884	8.47169
ENSG00000085231	AK6	adenylate kinase 6 [Source:HGNC Symbol;Acc:HGNC:49151]	11.5188	12.4194	10.2597	10.4105	9.33505	9.78391
ENSG00000085265	FCN1	ficolin 1 [Source:HGNC Symbol;Acc:HGNC:3623]	0	0	0	0	0	0
ENSG00000085274	MYNN	myoneurin [Source:HGNC Symbol;Acc:HGNC:14955]	5.41563	5.91511	5.36801	5.52478	5.99841	6.65468
ENSG00000085276	MECOM	MDS1 and EVI1 complex locus [Source:HGNC Symbol;Acc:HGNC:3498]	1.94593	1.86813	1.68282	1.87501	1.02896	0.98121
ENSG00000085365	SCAMP1	secretory carrier membrane protein 1 [Source:HGNC Symbol;Acc:HGNC:10563]	7.30819	7.87507	6.44	6.84358	11.1277	11.4063
ENSG00000085377	PREP	prolyl endopeptidase [Source:HGNC Symbol;Acc:HGNC:9358]	3.10007	3.23684	3.03733	2.51146	2.50357	2.45273
ENSG00000085382	HACE1	HECT domain and ankyrin repeat containing E3 ubiquitin protein ligase 1 [Source:HGNC Symbol;Acc:HGNC:21033]	3.16347	3.57725	3.52139	3.59044	5.05786	5.10777
ENSG00000085415	SEH1L	SEH1 like nucleoporin [Source:HGNC Symbol;Acc:HGNC:30379]	26.6457	23.378	22.5057	23.5243	17.7769	20.0159
ENSG00000085433	WDR47	WD repeat domain 47 [Source:HGNC Symbol;Acc:HGNC:29141]	3.89908	4.28093	3.36667	3.35386	8.34476	9.37261
ENSG00000085449	WDFY1	WD repeat and FYVE domain containing 1 [Source:HGNC Symbol;Acc:HGNC:20451]	21.0911	21.5071	20.278	19.9789	22.3719	21.6627
ENSG00000085465	OVGP1	oviductal glycoprotein 1 [Source:HGNC Symbol;Acc:HGNC:8524]	0.12923	0.25263	0.13023	0.05071	0.24168	0.41856
ENSG00000085491	SLC25A24	solute carrier family 25 member 24 [Source:HGNC Symbol;Acc:HGNC:20662]	13.9186	13.827	11.2288	12.2792	10.7045	10.9161
ENSG00000085511	MAP3K4	mitogen-activated protein kinase kinase kinase 4 [Source:HGNC Symbol;Acc:HGNC:6856]	3.70464	4.10535	2.99848	3.14858	3.76334	3.85664
ENSG00000085514	PILRA	paired immunoglobin like type 2 receptor alpha [Source:HGNC Symbol;Acc:HGNC:20396]	0.22327	0.30554	0.22501	0.30667	0.75162	1.39074
ENSG00000085552	IGSF9	immunoglobulin superfamily member 9 [Source:HGNC Symbol;Acc:HGNC:18132]	0.02797	0.10934	0.05871	0.05487	0.35303	0.41806
ENSG00000085563	ABCB1	ATP binding cassette subfamily B member 1 [Source:HGNC Symbol;Acc:HGNC:40]	2.28988	2.04644	2.92118	2.81353	2.18205	2.17345
ENSG00000085644	ZNF213	zinc finger protein 213 [Source:HGNC Symbol;Acc:HGNC:13005]	4.30258	4.17214	4.17472	4.59114	6.98873	7.1004
ENSG00000085662	AKR1B1	aldo-keto reductase family 1 member B [Source:HGNC Symbol;Acc:HGNC:381]	123.938	130.114	162.953	167.742	226.953	191.387
ENSG00000085719	CPNE3	copine 3 [Source:HGNC Symbol;Acc:HGNC:2316]	17.5048	18.4926	15.2108	15.5915	21.3952	21.5376
ENSG00000085721	RRN3	RRN3 homolog, RNA polymerase I transcription factor [Source:HGNC Symbol;Acc:HGNC:30346]	20.9199	20.254	20.5394	19.8929	17.6288	19.0499
ENSG00000085733	CTTN	cortactin [Source:HGNC Symbol;Acc:HGNC:3338]	186.283	178.013	188.088	187.293	157.588	147.058
ENSG00000085741	WNT11	Wnt family member 11 [Source:HGNC Symbol;Acc:HGNC:12776]	0.02987	0	0.10034	0	0.41899	0.50238
ENSG00000085760	MTIF2	mitochondrial translational initiation factor 2 [Source:HGNC Symbol;Acc:HGNC:7441]	19.6499	21.0666	18.964	18.8828	20.5301	21.2589
ENSG00000085788	DDHD2	DDHD domain containing 2 [Source:HGNC Symbol;Acc:HGNC:29106]	10.1463	10.0718	8.81606	9.49048	9.38577	9.42332
ENSG00000085831	TTC39A	tetratricopeptide repeat domain 39A [Source:HGNC Symbol;Acc:HGNC:18657]	0.26446	0.41757	0.17084	0.1397	1.82616	2.07807
ENSG00000085832	EPS15	epidermal growth factor receptor pathway substrate 15 [Source:HGNC Symbol;Acc:HGNC:3419]	8.76133	8.66067	7.70854	7.75432	10.7317	11.6335
ENSG00000085840	ORC1	origin recognition complex subunit 1 [Source:HGNC Symbol;Acc:HGNC:8487]	12.4751	12.8518	11.5303	11.0972	15.8997	15.8469
ENSG00000085871	MGST2	microsomal glutathione S-transferase 2 [Source:HGNC Symbol;Acc:HGNC:7063]	2.53138	2.69141	1.97666	2.17849	6.51988	7.21988
ENSG00000085872	CHERP	calcium homeostasis endoplasmic reticulum protein [Source:HGNC Symbol;Acc:HGNC:16930]	28.4408	25.7308	26.949	26.2356	21.19	21.385
ENSG00000085978	ATG16L1	autophagy related 16 like 1 [Source:HGNC Symbol;Acc:HGNC:21498]	12.1119	13.4131	12.2432	12.7231	11.7103	11.4712
ENSG00000085982	USP40	ubiquitin specific peptidase 40 [Source:HGNC Symbol;Acc:HGNC:20069]	8.04452	8.57454	8.24949	7.91211	9.60147	10.009
ENSG00000085998	POMGNT1	protein O-linked mannose N-acetylglucosaminyltransferase 1 (beta 1,2-) [Source:HGNC Symbol;Acc:HGNC:19139]	35.729	33.3169	34.8462	34.066	27.278	28.4242
ENSG00000085999	RAD54L	RAD54 like [Source:HGNC Symbol;Acc:HGNC:9826]	22.33	20.5833	20.2393	21.1838	20.1049	16.9642
ENSG00000086015	MAST2	microtubule associated serine/threonine kinase 2 [Source:HGNC Symbol;Acc:HGNC:19035]	21.5866	20.9939	20.9697	19.7998	27.2533	27.0829
ENSG00000086061	DNAJA1	DnaJ heat shock protein family (Hsp40) member A1 [Source:HGNC Symbol;Acc:HGNC:5229]	139.064	141.457	94.6492	94.7727	108.457	120.952
ENSG00000086062	B4GALT1	beta-1,4-galactosyltransferase 1 [Source:HGNC Symbol;Acc:HGNC:924]	16.9283	17.4185	16.8712	17.3237	18.7858	17.6384
ENSG00000086065	CHMP5	charged multivesicular body protein 5 [Source:HGNC Symbol;Acc:HGNC:26942]	40.1265	44.067	42.6241	39.6308	40.1465	44.3162
ENSG00000086102	NFX1	nuclear transcription factor, X-box binding 1 [Source:HGNC Symbol;Acc:HGNC:7803]	16.5246	17.0691	18.6551	18.9482	24.2341	24.9366
ENSG00000086159	AQP6	aquaporin 6 [Source:HGNC Symbol;Acc:HGNC:639]	0	0	0	0	0.20862	0.11117
ENSG00000086189	DIMT1	DIMT1 rRNA methyltransferase and ribosome maturation factor [Source:HGNC Symbol;Acc:HGNC:30217]	14.1339	15.1481	14.0078	14.7319	7.66751	7.85473
ENSG00000086200	IPO11	importin 11 [Source:HGNC Symbol;Acc:HGNC:20628]	19.938	20.2204	17.3858	18.0764	18.0781	19.7891
ENSG00000086205	FOLH1	folate hydrolase 1 [Source:HGNC Symbol;Acc:HGNC:3788]	0	0	0.0116	0	0.01291	0
ENSG00000086232	EIF2AK1	eukaryotic translation initiation factor 2 alpha kinase 1 [Source:HGNC Symbol;Acc:HGNC:24921]	24.3057	25.519	23.3186	23.0253	25.4475	25.8792
ENSG00000086288	NME8	NME/NM23 family member 8 [Source:HGNC Symbol;Acc:HGNC:16473]	0	0	0	0	0	0
ENSG00000086289	EPDR1	ependymin related 1 [Source:HGNC Symbol;Acc:HGNC:17572]	0.38364	0.39706	0.20847	0.26568	0.73859	0.56227
ENSG00000086300	SNX10	sorting nexin 10 [Source:HGNC Symbol;Acc:HGNC:14974]	0.17377	0.31847	0.07296	0.08524	0.3656	0.29765
ENSG00000086475	SEPHS1	selenophosphate synthetase 1 [Source:HGNC Symbol;Acc:HGNC:19685]	21.1033	21.6813	19.9852	19.476	16.7102	16.6206
ENSG00000086504	MRPL28	mitochondrial ribosomal protein L28 [Source:HGNC Symbol;Acc:HGNC:14484]	69.657	67.1127	67.8238	68.8933	43.621	44.3408
ENSG00000086506	HBQ1	hemoglobin subunit theta 1 [Source:HGNC Symbol;Acc:HGNC:4833]	0.53746	0	0.36109	0.52729	1.2062	1.60693
ENSG00000086544	ITPKC	inositol-trisphosphate 3-kinase C [Source:HGNC Symbol;Acc:HGNC:14897]	3.56408	3.61525	4.02375	3.85949	7.71881	8.01087
ENSG00000086548	CEACAM6	CEA cell adhesion molecule 6 [Source:HGNC Symbol;Acc:HGNC:1818]	0	0	0	0	0	0
ENSG00000086570	FAT2	FAT atypical cadherin 2 [Source:HGNC Symbol;Acc:HGNC:3596]	0.00781	0.00382	0.01312	0.00766	0.01826	0.02432
ENSG00000086589	RBM22	RNA binding motif protein 22 [Source:HGNC Symbol;Acc:HGNC:25503]	36.488	37.2103	35.9292	34.8287	40.422	40.504
ENSG00000086598	TMED2	transmembrane p24 trafficking protein 2 [Source:HGNC Symbol;Acc:HGNC:16996]	97.3156	94.3383	109.642	112.152	103.412	106.836
ENSG00000086619	ERO1B	endoplasmic reticulum oxidoreductase 1 beta [Source:HGNC Symbol;Acc:HGNC:14355]	1.5229	1.41083	3.35956	3.73519	6.52516	6.99405
ENSG00000086666	ZFAND6	zinc finger AN1-type containing 6 [Source:HGNC Symbol;Acc:HGNC:30164]	30.0359	32.0866	27.1537	26.8267	37.4179	39.994
ENSG00000086696	HSD17B2	hydroxysteroid 17-beta dehydrogenase 2 [Source:HGNC Symbol;Acc:HGNC:5211]	0	0	0	0.11649	0.29608	0.14792
ENSG00000086712	TXLNG	taxilin gamma [Source:HGNC Symbol;Acc:HGNC:18578]	10.2661	11.3321	11.2876	11.4249	15.2575	16.0877
ENSG00000086717	PPEF1	protein phosphatase with EF-hand domain 1 [Source:HGNC Symbol;Acc:HGNC:9243]	0	0.0192	0.01649	0	0.03673	0.0367
ENSG00000086730	LAT2	linker for activation of T cells family member 2 [Source:HGNC Symbol;Acc:HGNC:12749]	0.9255	1.1082	1.32129	1.06688	2.09868	1.84473
ENSG00000086758	HUWE1	HECT, UBA and WWE domain containing E3 ubiquitin protein ligase 1 [Source:HGNC Symbol;Acc:HGNC:30892]	25.482	26.4978	24.8273	24.9433	29.5028	31.8593
ENSG00000086827	ZW10	zw10 kinetochore protein [Source:HGNC Symbol;Acc:HGNC:13194]	15.1324	15.0039	14.7653	15.3112	17.1059	16.9687
ENSG00000086848	ALG9	ALG9 alpha-1,2-mannosyltransferase [Source:HGNC Symbol;Acc:HGNC:15672]	1.73274	1.81983	1.43192	1.64569	2.32699	2.29062
ENSG00000086967	MYBPC2	myosin binding protein C2 [Source:HGNC Symbol;Acc:HGNC:7550]	0.0315	0.03079	0.03968	0.01545	0.17671	0.24523
ENSG00000086991	NOX4	NADPH oxidase 4 [Source:HGNC Symbol;Acc:HGNC:7891]	0.75781	0.8577	0.77039	0.97825	0.16162	0.24016
ENSG00000087008	ACOX3	acyl-CoA oxidase 3, pristanoyl [Source:HGNC Symbol;Acc:HGNC:121]	6.46216	6.93471	6.2235	6.02966	4.93399	4.78835
ENSG00000087053	MTMR2	myotubularin related protein 2 [Source:HGNC Symbol;Acc:HGNC:7450]	11.2376	11.5398	10.2008	10.6905	7.41483	7.98283
ENSG00000087074	PPP1R15A	protein phosphatase 1 regulatory subunit 15A [Source:HGNC Symbol;Acc:HGNC:14375]	121.942	126.772	188.424	181.951	188.781	201.434
ENSG00000087076	HSD17B14	hydroxysteroid 17-beta dehydrogenase 14 [Source:HGNC Symbol;Acc:HGNC:23238]	26.4863	25.9424	24.649	23.2805	60.3007	63.2979
ENSG00000087077	TRIP6	thyroid hormone receptor interactor 6 [Source:HGNC Symbol;Acc:HGNC:12311]	116.094	107.515	105.012	105.247	99.3742	98.1017
ENSG00000087085	ACHE	acetylcholinesterase (Cartwright blood group) [Source:HGNC Symbol;Acc:HGNC:108]	1.01762	0.73195	0.62885	0.77232	3.93198	4.37721
ENSG00000087086	FTL	ferritin light chain [Source:HGNC Symbol;Acc:HGNC:3999]	2597.5	2459.17	2597.26	2628.51	4266.23	4429.13
ENSG00000087087	SRRT	serrate, RNA effector molecule [Source:HGNC Symbol;Acc:HGNC:24101]	62.5458	61.6563	58.408	59.053	62.9062	60.8324
ENSG00000087088	BAX	BCL2 associated X, apoptosis regulator [Source:HGNC Symbol;Acc:HGNC:959]	68.5004	66.7938	69.9513	69.9513	93.6393	97.1284
ENSG00000087095	NLK	nemo like kinase [Source:HGNC Symbol;Acc:HGNC:29858]	9.72229	9.44033	9.0434	8.59079	9.00098	8.65265
ENSG00000087111	PIGS	phosphatidylinositol glycan anchor biosynthesis class S [Source:HGNC Symbol;Acc:HGNC:14937]	41.7425	40.2317	35.4133	33.4666	30.5341	32.4449
ENSG00000087116	ADAMTS2	ADAM metallopeptidase with thrombospondin type 1 motif 2 [Source:HGNC Symbol;Acc:HGNC:218]	3.2633	3.41879	2.84591	2.709	2.80895	2.87699
ENSG00000087128	TMPRSS11E	transmembrane serine protease 11E [Source:HGNC Symbol;Acc:HGNC:24465]	0	0	0	0	0	0
ENSG00000087152	ATXN7L3	ataxin 7 like 3 [Source:HGNC Symbol;Acc:HGNC:25416]	26.6946	25.7468	23.4463	23.5184	32.0274	29.9237
ENSG00000087157	PGS1	phosphatidylglycerophosphate synthase 1 [Source:HGNC Symbol;Acc:HGNC:30029]	24.5853	21.9061	24.0497	23.9504	23.706	22.7475
ENSG00000087191	PSMC5	proteasome 26S subunit, ATPase 5 [Source:HGNC Symbol;Acc:HGNC:9552]	172.358	174.227	172.463	176.083	126.282	129.644
ENSG00000087206	UIMC1	ubiquitin interaction motif containing 1 [Source:HGNC Symbol;Acc:HGNC:30298]	15.5231	16.8761	16.2768	17.4142	17.526	18.1158
ENSG00000087237	CETP	cholesteryl ester transfer protein [Source:HGNC Symbol;Acc:HGNC:1869]	0.03356	0	0	0	0.12554	0.02091
ENSG00000087245	MMP2	matrix metallopeptidase 2 [Source:HGNC Symbol;Acc:HGNC:7166]	2.14815	2.52602	1.62767	1.41028	6.85686	5.98599
ENSG00000087250	MT3	metallothionein 3 [Source:HGNC Symbol;Acc:HGNC:7408]	0.13979	0	0	0.13715	0.13072	0
ENSG00000087253	LPCAT2	lysophosphatidylcholine acyltransferase 2 [Source:HGNC Symbol;Acc:HGNC:26032]	0.51276	0.59519	0.26913	0.33537	1.14876	0.93821
ENSG00000087258	GNAO1	G protein subunit alpha o1 [Source:HGNC Symbol;Acc:HGNC:4389]	0.13778	0.0962	0.10744	0.12552	0.25768	0.30038
ENSG00000087263	OGFOD1	2-oxoglutarate and iron dependent oxygenase domain containing 1 [Source:HGNC Symbol;Acc:HGNC:25585]	12.4104	13.4008	13.7474	15.356	13.9653	13.842
ENSG00000087266	SH3BP2	SH3 domain binding protein 2 [Source:HGNC Symbol;Acc:HGNC:10825]	48.7897	46.6286	46.4879	47.819	62.8023	60.991
ENSG00000087269	NOP14	NOP14 nucleolar protein [Source:HGNC Symbol;Acc:HGNC:16821]	31.4107	31.0151	33.4826	34.684	23.0439	22.1103
ENSG00000087274	ADD1	adducin 1 [Source:HGNC Symbol;Acc:HGNC:243]	65.7643	65.0371	60.5665	59.8395	62.4539	60.4271
ENSG00000087299	L2HGDH	L-2-hydroxyglutarate dehydrogenase [Source:HGNC Symbol;Acc:HGNC:20499]	3.47336	3.86842	3.62072	3.78219	4.51053	5.05782
ENSG00000087301	TXNDC16	thioredoxin domain containing 16 [Source:HGNC Symbol;Acc:HGNC:19965]	2.19204	2.5444	1.90362	1.89395	6.95291	7.09068
ENSG00000087302	RTRAF	RNA transcription, translation and transport factor [Source:HGNC Symbol;Acc:HGNC:23169]	19.0592	19.5878	17.271	17.435	17.8752	18.6223
ENSG00000087303	NID2	nidogen 2 [Source:HGNC Symbol;Acc:HGNC:13389]	2.16769	2.09608	1.61489	1.65789	4.56621	3.89096
ENSG00000087338	GMCL1	germ cell-less 1, spermatogenesis associated [Source:HGNC Symbol;Acc:HGNC:23843]	5.66063	6.85305	5.73889	5.76761	8.46918	8.55564
ENSG00000087365	SF3B2	splicing factor 3b subunit 2 [Source:HGNC Symbol;Acc:HGNC:10769]	143.747	140.339	142.977	143.715	140.467	135.392
ENSG00000087448	KLHL42	kelch like family member 42 [Source:HGNC Symbol;Acc:HGNC:29252]	5.06347	4.76988	3.95851	3.98098	4.95563	5.49081
ENSG00000087460	GNAS	GNAS complex locus [Source:HGNC Symbol;Acc:HGNC:4392]	340.439	356.302	343.371	328.026	329.831	321.77
ENSG00000087470	DNM1L	dynamin 1 like [Source:HGNC Symbol;Acc:HGNC:2973]	30.1971	32.2918	28.5559	28.2228	24.1472	23.4985
ENSG00000087494	PTHLH	parathyroid hormone like hormone [Source:HGNC Symbol;Acc:HGNC:9607]	1.43869	0.70314	0.93636	0.59987	1.54711	1.54583
ENSG00000087495	PHACTR3	phosphatase and actin regulator 3 [Source:HGNC Symbol;Acc:HGNC:15833]	0.04149	0.04055	0	0.02035	0.11639	0.10337
ENSG00000087502	ERGIC2	ERGIC and golgi 2 [Source:HGNC Symbol;Acc:HGNC:30208]	13.1262	13.5691	11.2128	11.9817	9.37445	9.72142
ENSG00000087510	TFAP2C	transcription factor AP-2 gamma [Source:HGNC Symbol;Acc:HGNC:11744]	25.701	25.9555	23.0491	24.2807	19.4155	18.6274
ENSG00000087586	AURKA	aurora kinase A [Source:HGNC Symbol;Acc:HGNC:11393]	140.628	142.396	108.07	109.854	39.1199	40.4793
ENSG00000087589	CASS4	Cas scaffold protein family member 4 [Source:HGNC Symbol;Acc:HGNC:15878]	0.99687	1.18624	0.87356	0.72287	0.38503	0.45895
ENSG00000087842	PIR	pirin [Source:HGNC Symbol;Acc:HGNC:30048]	2.65527	2.4873	3.34482	2.31557	5.51763	6.86836
ENSG00000087884	AAMDC	adipogenesis associated Mth938 domain containing [Source:HGNC Symbol;Acc:HGNC:30205]	10.0859	10.038	8.93214	10.7946	12.6894	11.194
ENSG00000087903	RFX2	regulatory factor X2 [Source:HGNC Symbol;Acc:HGNC:9983]	2.40845	2.59242	2.35971	2.71449	4.70536	4.31303
ENSG00000087995	METTL2A	methyltransferase like 2A [Source:HGNC Symbol;Acc:HGNC:25755]	5.56895	5.79746	5.22748	5.56918	5.21666	5.07213
ENSG00000088002	SULT2B1	sulfotransferase family 2B member 1 [Source:HGNC Symbol;Acc:HGNC:11459]	0.23728	0.23193	0.31882	0.13967	3.94939	3.57664
ENSG00000088035	ALG6	ALG6 alpha-1,3-glucosyltransferase [Source:HGNC Symbol;Acc:HGNC:23157]	2.40681	2.76971	1.93522	1.64116	1.93137	1.90319
ENSG00000088038	CNOT3	CCR4-NOT transcription complex subunit 3 [Source:HGNC Symbol;Acc:HGNC:7879]	26.7243	24.1553	29.7927	29.3556	23.1339	21.3592
ENSG00000088053	GP6	glycoprotein VI platelet [Source:HGNC Symbol;Acc:HGNC:14388]	0	0.04892	0	0.02455	0	0
ENSG00000088179	PTPN4	protein tyrosine phosphatase non-receptor type 4 [Source:HGNC Symbol;Acc:HGNC:9656]	1.01332	0.94047	0.89396	1.09959	1.44048	1.34525
ENSG00000088205	DDX18	DEAD-box helicase 18 [Source:HGNC Symbol;Acc:HGNC:2741]	34.4802	35.1373	34.8493	34.8663	20.7313	22.3626
ENSG00000088247	KHSRP	KH-type splicing regulatory protein [Source:HGNC Symbol;Acc:HGNC:6316]	164.599	150.344	157.467	156.424	192.75	188.633
ENSG00000088256	GNA11	G protein subunit alpha 11 [Source:HGNC Symbol;Acc:HGNC:4379]	50.2679	49.5062	45.4227	45.7817	49.5387	49.8901
ENSG00000088280	ASAP3	ArfGAP with SH3 domain, ankyrin repeat and PH domain 3 [Source:HGNC Symbol;Acc:HGNC:14987]	8.51835	7.64171	7.21251	6.55651	17.1494	16.7556
ENSG00000088298	EDEM2	ER degradation enhancing alpha-mannosidase like protein 2 [Source:HGNC Symbol;Acc:HGNC:15877]	33.8911	33.4221	37.4934	36.2053	36.7058	39.2556
ENSG00000088305	DNMT3B	DNA methyltransferase 3 beta [Source:HGNC Symbol;Acc:HGNC:2979]	6.85893	6.15424	8.34335	8.05184	8.18857	10.0285
ENSG00000088320	REM1	RRAD and GEM like GTPase 1 [Source:HGNC Symbol;Acc:HGNC:15922]	0.17095	0.06684	0.05743	0.16772	0.47957	0.40464
ENSG00000088325	TPX2	TPX2 microtubule nucleation factor [Source:HGNC Symbol;Acc:HGNC:1249]	193.181	193.014	168.147	165.091	106.589	111.371
ENSG00000088356	PDRG1	p53 and DNA damage regulated 1 [Source:HGNC Symbol;Acc:HGNC:16119]	30.2488	28.1215	32.2711	33.9727	35.7163	37.2674
ENSG00000088367	EPB41L1	erythrocyte membrane protein band 4.1 like 1 [Source:HGNC Symbol;Acc:HGNC:3378]	17.0649	17.8738	14.9841	14.2222	28.7689	28.3282
ENSG00000088386	SLC15A1	solute carrier family 15 member 1 [Source:HGNC Symbol;Acc:HGNC:10920]	0	0	0	0.01782	0.22085	0.29423
ENSG00000088387	DOCK9	dedicator of cytokinesis 9 [Source:HGNC Symbol;Acc:HGNC:14132]	5.4809	5.82042	5.96033	6.28444	6.07429	6.29874
ENSG00000088448	ANKRD10	ankyrin repeat domain 10 [Source:HGNC Symbol;Acc:HGNC:20265]	10.1001	9.18328	10.1059	10.1991	15.4645	15.3879
ENSG00000088451	TGDS	TDP-glucose 4,6-dehydratase [Source:HGNC Symbol;Acc:HGNC:20324]	3.50581	3.36509	3.36856	3.12961	3.60315	3.75756
ENSG00000088538	DOCK3	dedicator of cytokinesis 3 [Source:HGNC Symbol;Acc:HGNC:2989]	0.16897	0.09788	0.15241	0.11052	0.32187	0.29236
ENSG00000088543	C3orf18	chromosome 3 open reading frame 18 [Source:HGNC Symbol;Acc:HGNC:24837]	1.34575	0.62639	1.02252	0.94306	2.41693	2.42159
ENSG00000088682	COQ9	coenzyme Q9 [Source:HGNC Symbol;Acc:HGNC:25302]	26.3586	26.3434	26.6975	28.1144	24.7781	26.9807
ENSG00000088726	TMEM40	transmembrane protein 40 [Source:HGNC Symbol;Acc:HGNC:25620]	21.0208	20.4377	20.4307	20.1556	25.3963	25.9776
ENSG00000088727	KIF9	kinesin family member 9 [Source:HGNC Symbol;Acc:HGNC:16666]	0.54102	0.51231	0.56793	0.44785	0.50591	0.63186
ENSG00000088756	ARHGAP28	Rho GTPase activating protein 28 [Source:HGNC Symbol;Acc:HGNC:25509]	0.28936	0.39396	0.30376	0.28389	1.01468	0.82395
ENSG00000088766	CRLS1	cardiolipin synthase 1 [Source:HGNC Symbol;Acc:HGNC:16148]	0.88207	0.8198	0.71647	0.76607	1.1223	0.73858
ENSG00000088782	DEFB127	defensin beta 127 [Source:HGNC Symbol;Acc:HGNC:16206]	0	0	0	0	0	0
ENSG00000088808	PPP1R13B	protein phosphatase 1 regulatory subunit 13B [Source:HGNC Symbol;Acc:HGNC:14950]	5.61371	5.28551	4.57572	4.40396	11.2321	10.098
ENSG00000088812	ATRN	attractin [Source:HGNC Symbol;Acc:HGNC:885]	9.84099	10.5171	8.97517	9.28788	15.9936	16.3992
ENSG00000088826	SMOX	spermine oxidase [Source:HGNC Symbol;Acc:HGNC:15862]	10.1682	10.5126	14.3484	15.803	20.1594	21.2998
ENSG00000088827	SIGLEC1	sialic acid binding Ig like lectin 1 [Source:HGNC Symbol;Acc:HGNC:11127]	0.06757	0.04953	0.02128	0.04972	0.56864	0.61025
ENSG00000088832	FKBP1A	FKBP prolyl isomerase 1A [Source:HGNC Symbol;Acc:HGNC:3711]	175.667	184.498	193.016	192.828	142.497	139.939
ENSG00000088833	NSFL1C	NSFL1 cofactor [Source:HGNC Symbol;Acc:HGNC:15912]	46.824	45.9078	46.2168	45.202	44.2588	43.8371
ENSG00000088836	SLC4A11	solute carrier family 4 member 11 [Source:HGNC Symbol;Acc:HGNC:16438]	2.91779	2.64589	2.96699	2.72462	7.88941	8.57263
ENSG00000088854	C20orf194	chromosome 20 open reading frame 194 [Source:HGNC Symbol;Acc:HGNC:17721]	4.68494	4.51478	4.48257	4.24771	5.05307	5.02316
ENSG00000088876	ZNF343	zinc finger protein 343 [Source:HGNC Symbol;Acc:HGNC:16017]	5.74513	6.08368	5.6548	6.0455	7.32187	6.98393
ENSG00000088881	EBF4	EBF family member 4 [Source:HGNC Symbol;Acc:HGNC:29278]	0.09759	0.07631	0.03278	0.09574	1.33229	1.25217
ENSG00000088882	CPXM1	carboxypeptidase X, M14 family member 1 [Source:HGNC Symbol;Acc:HGNC:15771]	0.47775	0.42029	0.62188	0.56245	2.21136	1.45814
ENSG00000088888	MAVS	mitochondrial antiviral signaling protein [Source:HGNC Symbol;Acc:HGNC:29233]	20.3831	20.9265	17.7718	17.8424	19.2774	19.0128
ENSG00000088899	LZTS3	leucine zipper tumor suppressor family member 3 [Source:HGNC Symbol;Acc:HGNC:30139]	7.12428	7.9762	6.55891	7.27783	21.3076	21.072
ENSG00000088926	F11	coagulation factor XI [Source:HGNC Symbol;Acc:HGNC:3529]	0	0	0	0	0	0
ENSG00000088930	XRN2	5'-3' exoribonuclease 2 [Source:HGNC Symbol;Acc:HGNC:12836]	53.3756	53.7522	53.4259	52.7249	43.2306	43.8484
ENSG00000088970	KIZ	kizuna centrosomal protein [Source:HGNC Symbol;Acc:HGNC:15865]	7.4523	8.02342	7.68697	8.13247	17.5478	16.5326
ENSG00000088986	DYNLL1	dynein light chain LC8-type 1 [Source:HGNC Symbol;Acc:HGNC:15476]	184.353	193.899	143.635	141.942	194.165	202.039
ENSG00000088992	TESC	tescalcin [Source:HGNC Symbol;Acc:HGNC:26065]	0.05739	0.05609	0.14458	0.0563	0.16099	0.28597
ENSG00000089006	SNX5	sorting nexin 5 [Source:HGNC Symbol;Acc:HGNC:14969]	64.719	66.9224	67.6	66.8771	65.1347	65.9152
ENSG00000089009	RPL6	ribosomal protein L6 [Source:HGNC Symbol;Acc:HGNC:10362]	1150.45	1180.68	1168.07	1213.19	1037.49	1021.34
ENSG00000089012	SIRPG	signal regulatory protein gamma [Source:HGNC Symbol;Acc:HGNC:15757]	0.19845	0.22631	0.1111	0.22714	0.06186	0.12361
ENSG00000089022	MAPKAPK5	MAPK activated protein kinase 5 [Source:HGNC Symbol;Acc:HGNC:6889]	24.2694	25.8329	23.3348	22.7511	27.4155	27.4579
ENSG00000089041	P2RX7	purinergic receptor P2X 7 [Source:HGNC Symbol;Acc:HGNC:8537]	0.0777	0.0868	0.11186	0.11979	0.79926	0.90577
ENSG00000089048	ESF1	ESF1 nucleolar pre-rRNA processing protein homolog [Source:HGNC Symbol;Acc:HGNC:15898]	14.4891	15.1115	13.0275	13.0029	11.3869	12.048
ENSG00000089050	RBBP9	RB binding protein 9, serine hydrolase [Source:HGNC Symbol;Acc:HGNC:9892]	8.96463	9.38342	8.75633	8.89641	10.04	10.4411
ENSG00000089053	ANAPC5	anaphase promoting complex subunit 5 [Source:HGNC Symbol;Acc:HGNC:15713]	59.6448	59.5943	57.1446	59.1867	53.0314	54.0177
ENSG00000089057	SLC23A2	solute carrier family 23 member 2 [Source:HGNC Symbol;Acc:HGNC:10973]	8.82079	9.17191	9.03023	9.05376	23.3194	23.2671
ENSG00000089060	SLC8B1	solute carrier family 8 member B1 [Source:HGNC Symbol;Acc:HGNC:26175]	6.22956	5.66753	8.05747	7.53378	8.48776	9.96406
ENSG00000089063	TMEM230	transmembrane protein 230 [Source:HGNC Symbol;Acc:HGNC:15876]	69.9049	68.5461	67.3664	65.1493	71.0161	72.8845
ENSG00000089091	DZANK1	double zinc ribbon and ankyrin repeat domains 1 [Source:HGNC Symbol;Acc:HGNC:15858]	1.2169	1.28465	0.77668	0.89143	1.8055	1.90002
ENSG00000089094	KDM2B	lysine demethylase 2B [Source:HGNC Symbol;Acc:HGNC:13610]	10.3154	10.3336	10.7255	10.3298	13.031	12.7575
ENSG00000089101	CFAP61	cilia and flagella associated protein 61 [Source:HGNC Symbol;Acc:HGNC:15872]	0	0.04061	0	0	0.03885	0
ENSG00000089116	LHX5	LIM homeobox 5 [Source:HGNC Symbol;Acc:HGNC:14216]	0	0	0	0	0	0
ENSG00000089123	TASP1	taspase 1 [Source:HGNC Symbol;Acc:HGNC:15859]	2.44765	2.48726	2.62537	2.35378	3.64846	3.71337
ENSG00000089127	OAS1	2'-5'-oligoadenylate synthetase 1 [Source:HGNC Symbol;Acc:HGNC:8086]	4.44883	4.84277	13.6425	10.0519	4.03403	3.14898
ENSG00000089154	GCN1	GCN1 activator of EIF2AK4 [Source:HGNC Symbol;Acc:HGNC:4199]	32.1865	32.8163	32.7348	32.4369	24.8581	25.2204
ENSG00000089157	RPLP0	ribosomal protein lateral stalk subunit P0 [Source:HGNC Symbol;Acc:HGNC:10371]	1975.62	2006.32	2060.78	2016.95	2056.57	1985.42
ENSG00000089159	PXN	paxillin [Source:HGNC Symbol;Acc:HGNC:9718]	90.3365	83.542	85.658	85.5343	60.6011	56.5087
ENSG00000089163	SIRT4	sirtuin 4 [Source:HGNC Symbol;Acc:HGNC:14932]	0.513	0.59261	0.43081	0.45754	2.83461	2.26582
ENSG00000089169	RPH3A	rabphilin 3A [Source:HGNC Symbol;Acc:HGNC:17056]	0	0	0	0.02426	0	0.0077
ENSG00000089177	KIF16B	kinesin family member 16B [Source:HGNC Symbol;Acc:HGNC:15869]	2.75219	2.80975	2.40373	2.4961	3.66019	3.55049
ENSG00000089195	TRMT6	tRNA methyltransferase 6 [Source:HGNC Symbol;Acc:HGNC:20900]	13.7386	13.5048	13.9785	13.4596	10.1652	10.4283
ENSG00000089199	CHGB	chromogranin B [Source:HGNC Symbol;Acc:HGNC:1930]	0.11526	0.09013	0.03872	0.06785	0.04311	0.05744
ENSG00000089220	PEBP1	phosphatidylethanolamine binding protein 1 [Source:HGNC Symbol;Acc:HGNC:8630]	109.189	114.251	110.016	115.139	121.129	124.043
ENSG00000089225	TBX5	T-box transcription factor 5 [Source:HGNC Symbol;Acc:HGNC:11604]	0	0	0	0	0	0
ENSG00000089234	BRAP	BRCA1 associated protein [Source:HGNC Symbol;Acc:HGNC:1099]	9.67243	9.82938	9.35144	10.0886	12.0463	12.4919
ENSG00000089248	ERP29	endoplasmic reticulum protein 29 [Source:HGNC Symbol;Acc:HGNC:13799]	118.583	122.782	129.482	133.39	181.062	185.933
ENSG00000089250	NOS1	nitric oxide synthase 1 [Source:HGNC Symbol;Acc:HGNC:7872]	0	0	0	0	0	0.00288
ENSG00000089280	FUS	FUS RNA binding protein [Source:HGNC Symbol;Acc:HGNC:4010]	139.899	129.265	140.091	143.449	177.927	166.607
ENSG00000089289	IGBP1	immunoglobulin binding protein 1 [Source:HGNC Symbol;Acc:HGNC:5461]	34.322	36.3793	36.7589	35.1976	66.6402	71.8253
ENSG00000089327	FXYD5	FXYD domain containing ion transport regulator 5 [Source:HGNC Symbol;Acc:HGNC:4029]	105.477	103.765	111.865	105.369	90.8003	86.1784
ENSG00000089335	ZNF302	zinc finger protein 302 [Source:HGNC Symbol;Acc:HGNC:13848]	6.89261	7.1163	5.80647	5.57879	7.41205	8.10358
ENSG00000089351	GRAMD1A	GRAM domain containing 1A [Source:HGNC Symbol;Acc:HGNC:29305]	27.4831	25.7729	25.7154	25.4961	28.7912	25.7109
ENSG00000089356	FXYD3	FXYD domain containing ion transport regulator 3 [Source:HGNC Symbol;Acc:HGNC:4027]	0	0.07113	0	0	0.20413	0.36259
ENSG00000089472	HEPH	hephaestin [Source:HGNC Symbol;Acc:HGNC:4866]	0	0	0	0	0	0
ENSG00000089486	CDIP1	cell death inducing p53 target 1 [Source:HGNC Symbol;Acc:HGNC:13234]	11.4493	10.3802	10.423	9.73375	26.2277	28.4794
ENSG00000089505	CMTM1	CKLF like MARVEL transmembrane domain containing 1 [Source:HGNC Symbol;Acc:HGNC:19172]	4.10736	4.79694	3.62854	3.92497	6.68397	7.17683
ENSG00000089558	KCNH4	potassium voltage-gated channel subfamily H member 4 [Source:HGNC Symbol;Acc:HGNC:6253]	0.05993	0.04394	0.05033	0.0441	0.07005	0.08399
ENSG00000089597	GANAB	glucosidase II alpha subunit [Source:HGNC Symbol;Acc:HGNC:4138]	259.98	265.728	271.559	267.819	226.055	228.968
ENSG00000089639	GMIP	GEM interacting protein [Source:HGNC Symbol;Acc:HGNC:24852]	3.98967	3.66392	3.12084	3.44068	2.52727	2.99615
ENSG00000089682	RBM41	RNA binding motif protein 41 [Source:HGNC Symbol;Acc:HGNC:25617]	9.35693	9.27966	7.16963	8.04076	15.4875	15.2514
ENSG00000089685	BIRC5	baculoviral IAP repeat containing 5 [Source:HGNC Symbol;Acc:HGNC:593]	104.238	100.826	91.6177	90.1884	55.6177	56.7518
ENSG00000089692	LAG3	lymphocyte activating 3 [Source:HGNC Symbol;Acc:HGNC:6476]	0.11489	0.14038	0.02412	0.1409	0.34916	0.42938
ENSG00000089693	MLF2	myeloid leukemia factor 2 [Source:HGNC Symbol;Acc:HGNC:7126]	127.435	117.464	117.913	122.563	143.369	140.62
ENSG00000089723	OTUB2	OTU deubiquitinase, ubiquitin aldehyde binding 2 [Source:HGNC Symbol;Acc:HGNC:20351]	0.74011	0.46811	0.52405	0.52678	1.452	1.78977
ENSG00000089737	DDX24	DEAD-box helicase 24 [Source:HGNC Symbol;Acc:HGNC:13266]	44.1279	42.208	40.1032	37.7776	47.0731	47.8874
ENSG00000089775	ZBTB25	zinc finger and BTB domain containing 25 [Source:HGNC Symbol;Acc:HGNC:13112]	1.24763	1.25697	1.32348	1.35823	2.67615	2.5393
ENSG00000089818	NECAP1	NECAP endocytosis associated 1 [Source:HGNC Symbol;Acc:HGNC:24539]	12.5944	12.7572	11.2343	11.5558	10.1599	10.8019
ENSG00000089820	ARHGAP4	Rho GTPase activating protein 4 [Source:HGNC Symbol;Acc:HGNC:674]	0.26931	0.19743	0.18376	0.11559	0.64531	0.71292
ENSG00000089847	ANKRD24	ankyrin repeat domain 24 [Source:HGNC Symbol;Acc:HGNC:29424]	0.35244	0.28938	0.34333	0.22129	0.27683	0.40393
ENSG00000089876	DHX32	DEAH-box helicase 32 (putative) [Source:HGNC Symbol;Acc:HGNC:16717]	5.75006	6.43905	6.11033	5.76905	10.3361	11.7069
ENSG00000089902	RCOR1	REST corepressor 1 [Source:HGNC Symbol;Acc:HGNC:17441]	14.1619	15.4539	12.3573	11.8994	18.7337	19.9784
ENSG00000089916	GPATCH2L	G-patch domain containing 2 like [Source:HGNC Symbol;Acc:HGNC:20210]	4.26249	4.57401	3.87538	3.68541	5.84061	5.73366
ENSG00000090006	LTBP4	latent transforming growth factor beta binding protein 4 [Source:HGNC Symbol;Acc:HGNC:6717]	21.0485	19.0158	20.6915	19.8286	31.1915	27.8934
ENSG00000090013	BLVRB	biliverdin reductase B [Source:HGNC Symbol;Acc:HGNC:1063]	46.9536	46.6596	47.3655	47.8073	84.5576	87.0761
ENSG00000090020	SLC9A1	solute carrier family 9 member A1 [Source:HGNC Symbol;Acc:HGNC:11071]	10.0405	9.13502	11.4506	11.3786	21.0408	21.5085
ENSG00000090054	SPTLC1	serine palmitoyltransferase long chain base subunit 1 [Source:HGNC Symbol;Acc:HGNC:11277]	26.4917	27.4299	26.1697	25.7303	36.3862	36.318
ENSG00000090060	PAPOLA	poly(A) polymerase alpha [Source:HGNC Symbol;Acc:HGNC:14981]	70.2201	73.782	63.9384	63.5682	61.2702	62.8585
ENSG00000090061	CCNK	cyclin K [Source:HGNC Symbol;Acc:HGNC:1596]	29.6344	27.6129	28.3629	28.0465	36.5364	36.9476
ENSG00000090097	PCBP4	poly(rC) binding protein 4 [Source:HGNC Symbol;Acc:HGNC:8652]	17.8966	16.8733	16.1617	15.3016	30.133	29.3918
ENSG00000090104	RGS1	regulator of G protein signaling 1 [Source:HGNC Symbol;Acc:HGNC:9991]	0	0	0	0	0	0
ENSG00000090238	YPEL3	yippee like 3 [Source:HGNC Symbol;Acc:HGNC:18327]	6.452	5.64826	5.41836	6.05166	21.4147	21.0658
ENSG00000090263	MRPS33	mitochondrial ribosomal protein S33 [Source:HGNC Symbol;Acc:HGNC:16634]	7.88656	8.32824	7.16654	6.73213	7.48817	7.3896
ENSG00000090266	NDUFB2	NADH:ubiquinone oxidoreductase subunit B2 [Source:HGNC Symbol;Acc:HGNC:7697]	26.8451	23.6429	26.9789	24.3317	21.3119	22.9388
ENSG00000090273	NUDC	nuclear distribution C, dynein complex regulator [Source:HGNC Symbol;Acc:HGNC:8045]	127.448	123.06	121.34	122.116	77.3878	79.2276
ENSG00000090316	MAEA	macrophage erythroblast attacher [Source:HGNC Symbol;Acc:HGNC:13731]	48.3807	45.9941	47.1832	46.8272	39.1356	38.998
ENSG00000090339	ICAM1	intercellular adhesion molecule 1 [Source:HGNC Symbol;Acc:HGNC:5344]	2.41028	2.26249	3.75912	4.24138	3.95317	3.2052
ENSG00000090372	STRN4	striatin 4 [Source:HGNC Symbol;Acc:HGNC:15721]	44.8043	42.067	43.1444	42.5444	49.0644	49.3162
ENSG00000090376	IRAK3	interleukin 1 receptor associated kinase 3 [Source:HGNC Symbol;Acc:HGNC:17020]	0	0	0	0	0	0.00425
ENSG00000090382	LYZ	lysozyme [Source:HGNC Symbol;Acc:HGNC:6740]	0.11427	0	0	0	0.10686	0
ENSG00000090402	SI	sucrase-isomaltase [Source:HGNC Symbol;Acc:HGNC:10856]	0	0	0	0	0	0
ENSG00000090432	MUL1	mitochondrial E3 ubiquitin protein ligase 1 [Source:HGNC Symbol;Acc:HGNC:25762]	15.6384	14.1665	14.9784	14.0582	21.2466	22.6996
ENSG00000090447	TFAP4	transcription factor AP-4 [Source:HGNC Symbol;Acc:HGNC:11745]	10.6533	9.15651	9.60767	10.0913	6.10962	5.16477
ENSG00000090470	PDCD7	programmed cell death 7 [Source:HGNC Symbol;Acc:HGNC:8767]	10.8567	10.7104	9.5395	10.0595	16.2057	17.1315
ENSG00000090487	SPG21	SPG21 abhydrolase domain containing, maspardin [Source:HGNC Symbol;Acc:HGNC:20373]	51.5823	51.6846	50.2337	50.6681	54.5478	57.4012
ENSG00000090512	FETUB	fetuin B [Source:HGNC Symbol;Acc:HGNC:3658]	0	0	0	0.03235	0.09251	0
ENSG00000090520	DNAJB11	DnaJ heat shock protein family (Hsp40) member B11 [Source:HGNC Symbol;Acc:HGNC:14889]	28.8988	30.7001	64.8171	67.8961	74.2973	76.838
ENSG00000090530	P3H2	prolyl 3-hydroxylase 2 [Source:HGNC Symbol;Acc:HGNC:19317]	3.96657	4.88242	3.50932	3.47514	2.90015	2.76557
ENSG00000090534	THPO	thrombopoietin [Source:HGNC Symbol;Acc:HGNC:11795]	0.02959	0	0.07455	0	0.11068	0.0553
ENSG00000090539	CHRD	chordin [Source:HGNC Symbol;Acc:HGNC:1949]	0.17731	0.14181	0.06768	0.07907	0.60293	0.64259
ENSG00000090554	FLT3LG	fms related receptor tyrosine kinase 3 ligand [Source:HGNC Symbol;Acc:HGNC:3766]	2.26814	1.70145	2.25915	2.38047	4.34052	5.02689
ENSG00000090565	RAB11FIP3	RAB11 family interacting protein 3 [Source:HGNC Symbol;Acc:HGNC:17224]	13.9379	12.8381	11.9631	11.0645	8.3351	8.8142
ENSG00000090581	GNPTG	N-acetylglucosamine-1-phosphate transferase subunit gamma [Source:HGNC Symbol;Acc:HGNC:23026]	29.4558	26.4327	28.7189	28.2781	53.3683	53.718
ENSG00000090612	ZNF268	zinc finger protein 268 [Source:HGNC Symbol;Acc:HGNC:13061]	1.35215	1.32583	1.31351	1.32656	1.78362	1.98016
ENSG00000090615	GOLGA3	golgin A3 [Source:HGNC Symbol;Acc:HGNC:4426]	16.893	16.1294	15.9588	16.0883	12.369	12.3625
ENSG00000090621	PABPC4	poly(A) binding protein cytoplasmic 4 [Source:HGNC Symbol;Acc:HGNC:8557]	67.8655	64.7828	67.066	66.1559	58.8664	59.4197
ENSG00000090659	CD209	CD209 molecule [Source:HGNC Symbol;Acc:HGNC:1641]	0	0	0	0.013	0	0.02476
ENSG00000090661	CERS4	ceramide synthase 4 [Source:HGNC Symbol;Acc:HGNC:23747]	9.62944	11.5319	9.55952	8.82157	13.7154	15.4518
ENSG00000090674	MCOLN1	mucolipin 1 [Source:HGNC Symbol;Acc:HGNC:13356]	16.6129	15.1738	17.5194	18.9972	41.6891	44.4112
ENSG00000090686	USP48	ubiquitin specific peptidase 48 [Source:HGNC Symbol;Acc:HGNC:18533]	19.4582	19.3086	17.4303	18.1575	21.342	22.5603
ENSG00000090776	EFNB1	ephrin B1 [Source:HGNC Symbol;Acc:HGNC:3226]	4.55356	4.3502	4.15597	4.13023	15.345	16.5685
ENSG00000090857	PDPR	pyruvate dehydrogenase phosphatase regulatory subunit [Source:HGNC Symbol;Acc:HGNC:30264]	10.5294	11.1682	10.5709	10.2584	14.62	14.3246
ENSG00000090861	AARS1	alanyl-tRNA synthetase 1 [Source:HGNC Symbol;Acc:HGNC:20]	154.697	163.189	220.526	219.213	254.925	258.587
ENSG00000090863	GLG1	golgi glycoprotein 1 [Source:HGNC Symbol;Acc:HGNC:4316]	17.2928	18.5351	16.9457	17.2688	20.9053	21.5299
ENSG00000090889	KIF4A	kinesin family member 4A [Source:HGNC Symbol;Acc:HGNC:13339]	30.3183	30.4824	25.4504	25.1001	18.5416	18.8284
ENSG00000090905	TNRC6A	trinucleotide repeat containing adaptor 6A [Source:HGNC Symbol;Acc:HGNC:11969]	11.9849	11.9502	10.3961	10.9384	11.4821	11.5455
ENSG00000090924	PLEKHG2	pleckstrin homology and RhoGEF domain containing G2 [Source:HGNC Symbol;Acc:HGNC:29515]	7.65872	7.63094	6.53244	6.26148	7.80132	7.41929
ENSG00000090932	DLL3	delta like canonical Notch ligand 3 [Source:HGNC Symbol;Acc:HGNC:2909]	0.92485	0.83264	1.04239	0.71632	1.52482	1.48566
ENSG00000090971	NAT14	N-acetyltransferase 14 (putative) [Source:HGNC Symbol;Acc:HGNC:28918]	20.9788	19.2734	19.6304	20.4581	19.3421	20.3473
ENSG00000090975	PITPNM2	phosphatidylinositol transfer protein membrane associated 2 [Source:HGNC Symbol;Acc:HGNC:21044]	3.66523	3.51677	2.73132	2.73617	3.69523	3.8575
ENSG00000090989	EXOC1	exocyst complex component 1 [Source:HGNC Symbol;Acc:HGNC:30380]	9.60686	9.4831	9.72648	9.13052	14.1842	13.267
ENSG00000091009	RBM27	RNA binding motif protein 27 [Source:HGNC Symbol;Acc:HGNC:29243]	4.61899	4.795	4.28733	4.65083	5.26099	5.08358
ENSG00000091010	POU4F3	POU class 4 homeobox 3 [Source:HGNC Symbol;Acc:HGNC:9220]	0.02204	0.02154	0	0	0.02061	0.04119
ENSG00000091039	OSBPL8	oxysterol binding protein like 8 [Source:HGNC Symbol;Acc:HGNC:16396]	12.5188	12.9607	10.9896	11.138	15.8172	16.1354
ENSG00000091073	DTX2	deltex E3 ubiquitin ligase 2 [Source:HGNC Symbol;Acc:HGNC:15973]	10.392	10.1779	9.24356	8.48606	13.4934	13.2524
ENSG00000091106	NLRC4	NLR family CARD domain containing 4 [Source:HGNC Symbol;Acc:HGNC:16412]	0	0	0	0.01656	0.01579	0.03155
ENSG00000091127	PUS7	pseudouridine synthase 7 [Source:HGNC Symbol;Acc:HGNC:26033]	14.1045	15.9115	14.8873	15.8438	10.735	9.74827
ENSG00000091128	LAMB4	laminin subunit beta 4 [Source:HGNC Symbol;Acc:HGNC:6491]	0	0	0	0	0	0.01206
ENSG00000091129	NRCAM	neuronal cell adhesion molecule [Source:HGNC Symbol;Acc:HGNC:7994]	0.62677	0.4719	0.67573	0.59829	4.91839	5.57115
ENSG00000091136	LAMB1	laminin subunit beta 1 [Source:HGNC Symbol;Acc:HGNC:6486]	124.954	129.592	126.457	125.625	34.4926	31.811
ENSG00000091137	SLC26A4	solute carrier family 26 member 4 [Source:HGNC Symbol;Acc:HGNC:8818]	0.09585	0.1054	0.11068	0.04702	0.06722	0.05224
ENSG00000091138	SLC26A3	solute carrier family 26 member 3 [Source:HGNC Symbol;Acc:HGNC:3018]	0	0	0	0	0	0
ENSG00000091140	DLD	dihydrolipoamide dehydrogenase [Source:HGNC Symbol;Acc:HGNC:2898]	22.6255	22.4609	21.4938	21.0324	19.1164	20.0201
ENSG00000091157	WDR7	WD repeat domain 7 [Source:HGNC Symbol;Acc:HGNC:13490]	1.26143	1.2015	1.06611	0.80659	1.54511	1.72458
ENSG00000091164	TXNL1	thioredoxin like 1 [Source:HGNC Symbol;Acc:HGNC:12436]	5.48478	5.5721	5.56077	5.60893	5.7961	6.35209
ENSG00000091181	IL5RA	interleukin 5 receptor subunit alpha [Source:HGNC Symbol;Acc:HGNC:6017]	0.02258	0.0662	0	0.0443	0.10555	0.04219
ENSG00000091262	ABCC6	ATP binding cassette subfamily C member 6 [Source:HGNC Symbol;Acc:HGNC:57]	0.25677	0.35717	0.2571	0.23253	1.36676	1.02115
ENSG00000091317	CMTM6	CKLF like MARVEL transmembrane domain containing 6 [Source:HGNC Symbol;Acc:HGNC:19177]	20.6121	21.8086	17.1226	18.3026	19.4669	20.6
ENSG00000091409	ITGA6	integrin subunit alpha 6 [Source:HGNC Symbol;Acc:HGNC:6142]	15.5516	15.972	15.1977	16.0211	16.2504	16.5944
ENSG00000091428	RAPGEF4	Rap guanine nucleotide exchange factor 4 [Source:HGNC Symbol;Acc:HGNC:16626]	0.3431	0.38696	0.3103	0.24598	0.30849	0.36166
ENSG00000091436	MAP3K20	mitogen-activated protein kinase kinase kinase 20 [Source:HGNC Symbol;Acc:HGNC:17797]	71.7285	76.1506	68.2781	67.5863	48.9468	46.9321
ENSG00000091482	SMPX	small muscle protein X-linked [Source:HGNC Symbol;Acc:HGNC:11122]	0	0	0	0	0	0
ENSG00000091483	FH	fumarate hydratase [Source:HGNC Symbol;Acc:HGNC:3700]	47.8198	47.8267	47.85	47.6299	33.426	34.8788
ENSG00000091490	SEL1L3	SEL1L family member 3 [Source:HGNC Symbol;Acc:HGNC:29108]	8.45785	9.01222	9.43203	9.42541	11.3552	11.7116
ENSG00000091513	TF	transferrin [Source:HGNC Symbol;Acc:HGNC:11740]	0.00281	0.0055	0	0	0.00263	0.00526
ENSG00000091527	CDV3	CDV3 homolog [Source:HGNC Symbol;Acc:HGNC:26928]	60.1888	59.3697	58.7329	61.929	59.7649	63.4571
ENSG00000091536	MYO15A	myosin XVA [Source:HGNC Symbol;Acc:HGNC:7594]	0.01442	0.0047	0.01614	0.02357	0.2786	0.26041
ENSG00000091542	ALKBH5	alkB homolog 5, RNA demethylase [Source:HGNC Symbol;Acc:HGNC:25996]	44.4851	42.7981	37.9922	40.4705	43.362	45.5812
ENSG00000091583	APOH	apolipoprotein H [Source:HGNC Symbol;Acc:HGNC:616]	0	0	0	0	0	0
ENSG00000091592	NLRP1	NLR family pyrin domain containing 1 [Source:HGNC Symbol;Acc:HGNC:14374]	6.04996	6.36856	10.0425	9.61784	4.48422	4.94683
ENSG00000091622	PITPNM3	PITPNM family member 3 [Source:HGNC Symbol;Acc:HGNC:21043]	2.48492	2.49879	2.1135	2.05625	7.44606	6.36435
ENSG00000091640	SPAG7	sperm associated antigen 7 [Source:HGNC Symbol;Acc:HGNC:11216]	64.4368	61.8811	63.9785	64.2146	57.9839	59.5892
ENSG00000091651	ORC6	origin recognition complex subunit 6 [Source:HGNC Symbol;Acc:HGNC:17151]	22.9837	24.6644	25.1157	25.3759	24.5482	27.0343
ENSG00000091656	ZFHX4	zinc finger homeobox 4 [Source:HGNC Symbol;Acc:HGNC:30939]	5.82699	5.93766	4.9889	5.06781	4.95173	4.7467
ENSG00000091664	SLC17A6	solute carrier family 17 member 6 [Source:HGNC Symbol;Acc:HGNC:16703]	0	0	0	0	0	0
ENSG00000091704	CPA1	carboxypeptidase A1 [Source:HGNC Symbol;Acc:HGNC:2296]	0	0	0	0	0.19174	0.05109
ENSG00000091732	ZC3HC1	zinc finger C3HC-type containing 1 [Source:HGNC Symbol;Acc:HGNC:29913]	20.401	19.2366	18.142	17.8926	19.1893	18.8272
ENSG00000091831	ESR1	estrogen receptor 1 [Source:HGNC Symbol;Acc:HGNC:3467]	0	0	0	0	0	0
ENSG00000091844	RGS17	regulator of G protein signaling 17 [Source:HGNC Symbol;Acc:HGNC:14088]	0.3363	0.37069	0.27642	0.351	0.46168	0.62843
ENSG00000091879	ANGPT2	angiopoietin 2 [Source:HGNC Symbol;Acc:HGNC:485]	0	0.01024	0	0	0	0
ENSG00000091947	TMEM101	transmembrane protein 101 [Source:HGNC Symbol;Acc:HGNC:28653]	27.6028	28.2239	31.4112	31.2794	25.6083	26.4468
ENSG00000091972	CD200	CD200 molecule [Source:HGNC Symbol;Acc:HGNC:7203]	2.42071	2.51179	1.68887	2.0826	2.19395	1.94856
ENSG00000091986	CCDC80	coiled-coil domain containing 80 [Source:HGNC Symbol;Acc:HGNC:30649]	16.7347	16.9111	15.3805	14.7067	3.33893	2.96074
ENSG00000092009	CMA1	chymase 1 [Source:HGNC Symbol;Acc:HGNC:2097]	0	0	0	0	0	0
ENSG00000092010	PSME1	proteasome activator subunit 1 [Source:HGNC Symbol;Acc:HGNC:9568]	109.116	111.688	119.075	115.678	105.585	104.813
ENSG00000092020	PPP2R3C	protein phosphatase 2 regulatory subunit B''gamma [Source:HGNC Symbol;Acc:HGNC:17485]	13.3326	13.3943	12.5963	12.172	13.3331	13.4566
ENSG00000092036	HAUS4	HAUS augmin like complex subunit 4 [Source:HGNC Symbol;Acc:HGNC:20163]	12.5818	12.5349	14.0205	13.2254	22.6254	22.865
ENSG00000092051	JPH4	junctophilin 4 [Source:HGNC Symbol;Acc:HGNC:20156]	0.11646	0.13914	0.0652	0.05078	0.32671	0.29017
ENSG00000092054	MYH7	myosin heavy chain 7 [Source:HGNC Symbol;Acc:HGNC:7577]	0	0	0	0	0	0.00587
ENSG00000092067	CEBPE	CCAAT enhancer binding protein epsilon [Source:HGNC Symbol;Acc:HGNC:1836]	0.03652	0.0357	0	0	0.03415	0.091
ENSG00000092068	SLC7A8	solute carrier family 7 member 8 [Source:HGNC Symbol;Acc:HGNC:11066]	0.05359	0.03929	0.04501	0.03944	0.65151	0.54247
ENSG00000092094	OSGEP	O-sialoglycoprotein endopeptidase [Source:HGNC Symbol;Acc:HGNC:18028]	23.7538	22.4325	23.2529	22.318	23.367	23.455
ENSG00000092096	SLC22A17	solute carrier family 22 member 17 [Source:HGNC Symbol;Acc:HGNC:23095]	6.58882	6.62117	7.0088	7.12188	17.5324	18.4035
ENSG00000092098	RNF31	ring finger protein 31 [Source:HGNC Symbol;Acc:HGNC:16031]	1.53965	1.12476	1.25216	1.24021	1.19724	1.10035
ENSG00000092108	SCFD1	sec1 family domain containing 1 [Source:HGNC Symbol;Acc:HGNC:20726]	29.363	28.9295	28.3153	29.5701	27.9419	27.4426
ENSG00000092140	G2E3	G2/M-phase specific E3 ubiquitin protein ligase [Source:HGNC Symbol;Acc:HGNC:20338]	8.17409	8.55722	5.96416	6.4657	3.2929	3.8416
ENSG00000092148	HECTD1	HECT domain E3 ubiquitin protein ligase 1 [Source:HGNC Symbol;Acc:HGNC:20157]	20.8998	21.5743	18.4246	18.9656	17.262	18.6887
ENSG00000092199	HNRNPC	heterogeneous nuclear ribonucleoprotein C [Source:HGNC Symbol;Acc:HGNC:5035]	320.559	330.316	323.44	323.606	264.352	275.627
ENSG00000092200	RPGRIP1	RPGR interacting protein 1 [Source:HGNC Symbol;Acc:HGNC:13436]	0	0	0	0	0.01347	0
ENSG00000092201	SUPT16H	SPT16 homolog, facilitates chromatin remodeling subunit [Source:HGNC Symbol;Acc:HGNC:11465]	101.273	105.737	99.8433	99.5322	107.343	104.822
ENSG00000092203	TOX4	TOX high mobility group box family member 4 [Source:HGNC Symbol;Acc:HGNC:20161]	28.6492	28.4513	29.1082	28.6744	31.6566	30.5273
ENSG00000092208	GEMIN2	gem nuclear organelle associated protein 2 [Source:HGNC Symbol;Acc:HGNC:10884]	10.9116	11.7597	10.1369	9.4503	8.82053	9.63481
ENSG00000092295	TGM1	transglutaminase 1 [Source:HGNC Symbol;Acc:HGNC:11777]	0.80667	0.62675	0.46899	0.77111	7.79457	8.60623
ENSG00000092330	TINF2	TERF1 interacting nuclear factor 2 [Source:HGNC Symbol;Acc:HGNC:11824]	34.35	34.6235	35.9397	34.071	40.4307	39.8869
ENSG00000092345	DAZL	deleted in azoospermia like [Source:HGNC Symbol;Acc:HGNC:2685]	0	0	0	0	0	0
ENSG00000092377	TBL1Y	transducin beta like 1 Y-linked [Source:HGNC Symbol;Acc:HGNC:18502]	0	0	0	0	0	0
ENSG00000092421	SEMA6A	semaphorin 6A [Source:HGNC Symbol;Acc:HGNC:10738]	0.02667	0.02607	0.0224	0.03925	0.03741	0.01661
ENSG00000092439	TRPM7	transient receptor potential cation channel subfamily M member 7 [Source:HGNC Symbol;Acc:HGNC:17994]	10.7477	10.8422	10.0726	10.673	13.2912	13.5798
ENSG00000092445	TYRO3	TYRO3 protein tyrosine kinase [Source:HGNC Symbol;Acc:HGNC:12446]	7.08747	6.67915	6.8481	6.55126	9.17143	8.57845
ENSG00000092470	WDR76	WD repeat domain 76 [Source:HGNC Symbol;Acc:HGNC:25773]	23.9612	23.5484	20.3529	21.1712	26.9548	26.4245
ENSG00000092529	CAPN3	calpain 3 [Source:HGNC Symbol;Acc:HGNC:1480]	0.03424	0.06694	0.10065	0.0168	0.33621	0.30927
ENSG00000092531	SNAP23	synaptosome associated protein 23 [Source:HGNC Symbol;Acc:HGNC:11131]	42.5549	43.3975	40.1531	36.6394	18.9086	20.7983
ENSG00000092607	TBX15	T-box transcription factor 15 [Source:HGNC Symbol;Acc:HGNC:11594]	0	0	0	0	0.02626	0.04373
ENSG00000092621	PHGDH	phosphoglycerate dehydrogenase [Source:HGNC Symbol;Acc:HGNC:8923]	190.929	187.165	196.574	192.465	165.583	155.278
ENSG00000092758	COL9A3	collagen type IX alpha 3 chain [Source:HGNC Symbol;Acc:HGNC:2219]	4.75053	3.97698	3.60771	3.50105	28.2899	29.5336
ENSG00000092820	EZR	ezrin [Source:HGNC Symbol;Acc:HGNC:12691]	77.8642	75.875	74.1833	70.8914	52.3634	51.3349
ENSG00000092841	MYL6	myosin light chain 6 [Source:HGNC Symbol;Acc:HGNC:7587]	1259.3	1410.14	1333.04	1323.63	427.58	461.78
ENSG00000092847	AGO1	argonaute RISC component 1 [Source:HGNC Symbol;Acc:HGNC:3262]	5.16568	5.09786	4.96034	4.75524	5.85611	5.65919
ENSG00000092850	TEKT2	tektin 2 [Source:HGNC Symbol;Acc:HGNC:11725]	0.19046	0.14893	0.15995	0.03737	0.35619	0.4508
ENSG00000092853	CLSPN	claspin [Source:HGNC Symbol;Acc:HGNC:19715]	10.5151	10.8192	9.73209	9.08631	16.4293	15.0057
ENSG00000092871	RFFL	ring finger and FYVE like domain containing E3 ubiquitin protein ligase [Source:HGNC Symbol;Acc:HGNC:24821]	2.80163	2.89826	2.81028	2.68753	3.59494	3.3399
ENSG00000092929	UNC13D	unc-13 homolog D [Source:HGNC Symbol;Acc:HGNC:23147]	1.17569	0.95978	1.45389	1.2802	4.40964	4.38587
ENSG00000092931	MFSD11	major facilitator superfamily domain containing 11 [Source:HGNC Symbol;Acc:HGNC:25458]	5.57821	5.02248	4.82971	5.59597	6.80306	7.31128
ENSG00000092964	DPYSL2	dihydropyrimidinase like 2 [Source:HGNC Symbol;Acc:HGNC:3014]	11.1312	12.5224	13.3216	13.613	15.7293	13.7711
ENSG00000092969	TGFB2	transforming growth factor beta 2 [Source:HGNC Symbol;Acc:HGNC:11768]	55.8689	54.4237	53.9177	53.9522	10.3457	10.4945
ENSG00000092978	GPATCH2	G-patch domain containing 2 [Source:HGNC Symbol;Acc:HGNC:25499]	2.02459	2.23464	2.13954	2.18585	2.85337	2.72128
ENSG00000093000	NUP50	nucleoporin 50 [Source:HGNC Symbol;Acc:HGNC:8065]	24.1966	24.4485	21.1993	21.7605	26.2324	25.0165
ENSG00000093009	CDC45	cell division cycle 45 [Source:HGNC Symbol;Acc:HGNC:1739]	40.8963	40.4837	47.1116	45.0671	36.3722	35.2331
ENSG00000093010	COMT	catechol-O-methyltransferase [Source:HGNC Symbol;Acc:HGNC:2228]	47.1387	43.0733	44.9365	44.286	15.5808	16.6649
ENSG00000093072	ADA2	adenosine deaminase 2 [Source:HGNC Symbol;Acc:HGNC:1839]	0	0	0.02189	0.01279	0.08531	0.05682
ENSG00000093134	VNN3	vanin 3 [Source:HGNC Symbol;Acc:HGNC:16431]	0	0	0	0	0	0
ENSG00000093144	ECHDC1	ethylmalonyl-CoA decarboxylase 1 [Source:HGNC Symbol;Acc:HGNC:21489]	9.11175	10.28	9.64338	9.58553	6.69311	8.08253
ENSG00000093167	LRRFIP2	LRR binding FLII interacting protein 2 [Source:HGNC Symbol;Acc:HGNC:6703]	13.1727	13.2256	14.0806	13.6413	17.3969	17.7067
ENSG00000093183	SEC22C	SEC22 homolog C, vesicle trafficking protein [Source:HGNC Symbol;Acc:HGNC:16828]	7.52871	7.99789	6.79622	6.89441	7.65954	7.44411
ENSG00000093217	XYLB	xylulokinase [Source:HGNC Symbol;Acc:HGNC:12839]	4.27181	3.99403	3.62645	3.97839	4.28402	3.92377
ENSG00000094631	HDAC6	histone deacetylase 6 [Source:HGNC Symbol;Acc:HGNC:14064]	21.2819	20.0591	21.1801	21.2523	24.5996	24.2282
ENSG00000094661	OR1I1	olfactory receptor family 1 subfamily I member 1 [Source:HGNC Symbol;Acc:HGNC:8207]	0	0	0	0.00931	0	0
ENSG00000094755	GABRP	gamma-aminobutyric acid type A receptor subunit pi [Source:HGNC Symbol;Acc:HGNC:4089]	0	0	0.02666	0.01557	0.02968	0.02966
ENSG00000094796	KRT31	keratin 31 [Source:HGNC Symbol;Acc:HGNC:6448]	0	0	0.02951	0	0	0
ENSG00000094804	CDC6	cell division cycle 6 [Source:HGNC Symbol;Acc:HGNC:1744]	28.4652	29.7445	45.9823	49.2649	45.8165	45.2674
ENSG00000094841	UPRT	uracil phosphoribosyltransferase homolog [Source:HGNC Symbol;Acc:HGNC:28334]	2.20235	2.3097	1.71466	1.64301	3.06766	2.98653
ENSG00000094880	CDC23	cell division cycle 23 [Source:HGNC Symbol;Acc:HGNC:1724]	24.3112	25.9061	23.2614	24.4909	23.5465	24.2379
ENSG00000094914	AAAS	aladin WD repeat nucleoporin [Source:HGNC Symbol;Acc:HGNC:13666]	47.7816	47.7139	47.4536	47.0921	43.3354	41.605
ENSG00000094916	CBX5	chromobox 5 [Source:HGNC Symbol;Acc:HGNC:1555]	27.1001	27.9695	19.8606	20.5155	36.6535	38.0317
ENSG00000094963	FMO2	flavin containing dimethylaniline monoxygenase 2 [Source:HGNC Symbol;Acc:HGNC:3770]	0	0	0	0	0	0
[truncated: 17,942 more rows]
